# Supplementary material for: Aberrant phase separation of two PKA RIβ neurological disorder mutants leads to mechanistically distinct signaling deficits
Source: Cell Rep. Author manuscript; Available in PMC 2025 Aug 21. (PMC12369641; doi:10.1016/j.celrep.2025.115797)
Supplement: 2 [file NIHMS2092663-supplement-2.xlsx]

## Sheet: Differentially expressed genes
ensembl_gene_id	baseMean	log2FoldChange	lfcSE	stat	pvalue	padj	hgnc_symbol	description
ENSG00000237991	43.5793	3.28683	0.775986	4.23569	2.27853e-05	0.00138539	RPL35P1	ribosomal protein L35 pseudogene 1 [Source:HGNC Symbol;Acc:HGNC:36695]
ENSG00000235174	1162.81	2.09111	0.479436	4.36161	1.29107e-05	0.00090096	RPL39P3	ribosomal protein L39 pseudogene 3 [Source:HGNC Symbol;Acc:HGNC:21383]
ENSG00000226243	40.6301	1.9325	0.392512	4.92341	8.5049e-07	9.32653e-05	RPL37AP1	ribosomal protein L37a pseudogene 1 [Source:HGNC Symbol;Acc:HGNC:16548]
ENSG00000108854	33.3445	1.79432	0.413615	4.33815	1.4369e-05	0.000991461	SMURF2	SMAD specific E3 ubiquitin protein ligase 2 [Source:HGNC Symbol;Acc:HGNC:16809]
ENSG00000084090	63.5985	1.62217	0.326737	4.96476	6.87848e-07	8.56041e-05	STARD7	StAR related lipid transfer domain containing 7 [Source:HGNC Symbol;Acc:HGNC:18063]
ENSG00000105576	94.7363	1.58742	0.297294	5.33959	9.31588e-08	1.97272e-05	TNPO2	transportin 2 [Source:HGNC Symbol;Acc:HGNC:19998]
ENSG00000224861	145.161	1.5621	0.451702	3.45825	0.000543694	0.014644	YBX1P1	Y-box binding protein 1 pseudogene 1 [Source:HGNC Symbol;Acc:HGNC:8015]
ENSG00000226525	61.439	1.54382	0.417064	3.70163	0.000214218	0.00743228	RPS7P10	ribosomal protein S7 pseudogene 10 [Source:HGNC Symbol;Acc:HGNC:39903]
ENSG00000007520	72.8409	1.53601	0.36637	4.19252	2.75874e-05	0.00159825	TSR3	TSR3 ribosome maturation factor [Source:HGNC Symbol;Acc:HGNC:14175]
ENSG00000182118	33.5066	1.53173	0.412598	3.71241	0.000205299	0.0071633	FAM89A	family with sequence similarity 89 member A [Source:HGNC Symbol;Acc:HGNC:25057]
ENSG00000087269	114.457	1.49353	0.291996	5.1149	3.139e-07	4.81915e-05	NOP14	NOP14 nucleolar protein [Source:HGNC Symbol;Acc:HGNC:16821]
ENSG00000120738	72.709	1.45829	0.248883	5.85934	4.64697e-09	2.37809e-06	EGR1	early growth response 1 [Source:HGNC Symbol;Acc:HGNC:3238]
ENSG00000188163	49.1435	1.42967	0.387352	3.69089	0.000223471	0.00766667	CIMIP2A	ciliary microtubule inner protein 2A [Source:HGNC Symbol;Acc:HGNC:33818]
ENSG00000278922	54.3507	1.42857	0.332874	4.29161	1.77385e-05	0.00118405		novel transcript
ENSG00000130024	36.6028	1.40884	0.416394	3.38343	0.000715858	0.0181656	PHF10	PHD finger protein 10 [Source:HGNC Symbol;Acc:HGNC:18250]
ENSG00000187479	129.232	1.37467	0.200412	6.85924	6.92297e-12	2.1257e-08	C11orf96	chromosome 11 open reading frame 96 [Source:HGNC Symbol;Acc:HGNC:38675]
ENSG00000128272	37.7736	1.3647	0.430786	3.16793	0.0015353	0.0308114	ATF4	activating transcription factor 4 [Source:HGNC Symbol;Acc:HGNC:786]
ENSG00000188895	112.448	1.3599	0.284319	4.783	1.72702e-06	0.000165713	MSL1	MSL complex subunit 1 [Source:HGNC Symbol;Acc:HGNC:27905]
ENSG00000234742	43.917	1.33704	0.390504	3.42389	0.000617305	0.0161314	RPL17P18	ribosomal protein L17 pseudogene 18 [Source:HGNC Symbol;Acc:HGNC:36538]
ENSG00000134398	33.3425	1.30572	0.397922	3.28134	0.00103315	0.0231554	ERN2	endoplasmic reticulum to nucleus signaling 2 [Source:HGNC Symbol;Acc:HGNC:16942]
ENSG00000105401	62.9127	1.28055	0.320116	4.00028	6.32684e-05	0.00296589	CDC37	cell division cycle 37, HSP90 cochaperone [Source:HGNC Symbol;Acc:HGNC:1735]
ENSG00000230202	747.44	1.2681	0.322611	3.93075	8.46823e-05	0.00371453	RPL29P4	ribosomal protein L29 pseudogene 4 [Source:HGNC Symbol;Acc:HGNC:21482]
ENSG00000220472	113.04	1.24762	0.296529	4.20742	2.58308e-05	0.00151073		ribosomal protein S3 (RPS3) pseudogene
ENSG00000198517	79.3262	1.24474	0.257684	4.83049	1.36199e-06	0.0001394	MAFK	MAF bZIP transcription factor K [Source:HGNC Symbol;Acc:HGNC:6782]
ENSG00000163661	51.2664	1.1903	0.277982	4.28194	1.85273e-05	0.00118979	PTX3	pentraxin 3 [Source:HGNC Symbol;Acc:HGNC:9692]
ENSG00000243199	270.121	1.18589	0.306808	3.86526	0.000110971	0.00455283	RPL6P10	ribosomal protein L6 pseudogene 10 [Source:HGNC Symbol;Acc:HGNC:36575]
ENSG00000261465	42.6071	1.18338	0.366841	3.22586	0.00125596	0.0269875	COQ7-DT	COQ7 divergent transcript [Source:HGNC Symbol;Acc:HGNC:55362]
ENSG00000273398	248.047	1.15806	0.355883	3.25404	0.00113776	0.0252237		novel protein
ENSG00000234009	68.0782	1.13117	0.308021	3.67239	0.000240295	0.00797649	RPL5P34	ribosomal protein L5 pseudogene 34 [Source:HGNC Symbol;Acc:HGNC:36463]
ENSG00000132341	35.1139	1.08937	0.33793	3.22365	0.00126566	0.0269875	RAN	RAN, member RAS oncogene family [Source:HGNC Symbol;Acc:HGNC:9846]
ENSG00000176340	234.12	1.07767	0.325015	3.31574	0.000914005	0.0213473	COX8A	cytochrome c oxidase subunit 8A [Source:HGNC Symbol;Acc:HGNC:2294]
ENSG00000170779	73.9888	1.07421	0.277355	3.87304	0.000107487	0.00449032	CDCA4	cell division cycle associated 4 [Source:HGNC Symbol;Acc:HGNC:14625]
ENSG00000158792	91.7362	1.05299	0.212203	4.9622	6.96988e-07	8.56041e-05	SPATA2L	spermatogenesis associated 2 like [Source:HGNC Symbol;Acc:HGNC:28393]
ENSG00000129911	231.548	1.05052	0.210932	4.98036	6.34667e-07	8.4728e-05	KLF16	KLF transcription factor 16 [Source:HGNC Symbol;Acc:HGNC:16857]
ENSG00000198576	57.3153	1.04581	0.277487	3.76886	0.000163997	0.00625531	ARC	activity regulated cytoskeleton associated protein [Source:HGNC Symbol;Acc:HGNC:648]
ENSG00000122565	106.014	1.04308	0.253136	4.12063	3.77845e-05	0.00201769	CBX3	chromobox 3 [Source:HGNC Symbol;Acc:HGNC:1553]
ENSG00000164855	71.9471	1.03335	0.25696	4.02143	5.78454e-05	0.00275552	TMEM184A	transmembrane protein 184A [Source:HGNC Symbol;Acc:HGNC:28797]
ENSG00000170291	164.928	1.0261	0.214985	4.7729	1.81588e-06	0.000168959	ELP5	elongator acetyltransferase complex subunit 5 [Source:HGNC Symbol;Acc:HGNC:30617]
ENSG00000267255	173.482	1.0231	0.191958	5.32981	9.83156e-08	2.01252e-05		novel transcript, antisense to CHAF1A
ENSG00000130522	256.506	1.01624	0.157488	6.45279	1.09813e-10	9.63374e-08	JUND	JunD proto-oncogene, AP-1 transcription factor subunit [Source:HGNC Symbol;Acc:HGNC:6206]
ENSG00000229638	134.607	0.99779	0.268181	3.72058	0.000198763	0.00705633	RPL4P4	ribosomal protein L4 pseudogene 4 [Source:HGNC Symbol;Acc:HGNC:36179]
ENSG00000214063	55.068	0.997641	0.306812	3.25163	0.00114745	0.0253444	TSPAN4	tetraspanin 4 [Source:HGNC Symbol;Acc:HGNC:11859]
ENSG00000253785	46.1509	0.995425	0.332695	2.99201	0.0027715	0.0471463		pyrophosphatase (inorganic) 1 (PPA1) pseudogene
ENSG00000242299	354.12	0.990148	0.313502	3.15834	0.00158668	0.0315333	RPS18P5	ribosomal protein S18 pseudogene 5 [Source:HGNC Symbol;Acc:HGNC:36287]
ENSG00000134590	81.766	0.956742	0.260822	3.66817	0.000244289	0.00806547	RTL8C	retrotransposon Gag like 8C [Source:HGNC Symbol;Acc:HGNC:2569]
ENSG00000279827	551.19	0.956074	0.254386	3.75836	0.000171032	0.00644158		novel transcript
ENSG00000101082	173.786	0.948792	0.179706	5.27969	1.29402e-07	2.48331e-05	SLA2	Src like adaptor 2 [Source:HGNC Symbol;Acc:HGNC:17329]
ENSG00000221869	59.0819	0.948419	0.28352	3.34515	0.000822367	0.0202006	CEBPD	CCAAT enhancer binding protein delta [Source:HGNC Symbol;Acc:HGNC:1835]
ENSG00000146834	160.031	0.943774	0.202674	4.65661	3.21458e-06	0.000282011	MEPCE	methylphosphate capping enzyme [Source:HGNC Symbol;Acc:HGNC:20247]
ENSG00000188760	58.1084	0.941529	0.263759	3.56966	0.000357446	0.0105532	TMEM198	transmembrane protein 198 [Source:HGNC Symbol;Acc:HGNC:33704]
ENSG00000232600	90.9977	0.93051	0.308668	3.01459	0.00257323	0.0443882	TONSL-AS1	TONSL antisense RNA 1 [Source:HGNC Symbol;Acc:HGNC:51556]
ENSG00000186416	90.6148	0.918885	0.244623	3.75633	0.000172421	0.00644158	NKRF	NFKB repressing factor [Source:HGNC Symbol;Acc:HGNC:19374]
ENSG00000232573	569.546	0.908254	0.295063	3.07817	0.00208278	0.0376186	RPL3P4	ribosomal protein L3 pseudogene 4 [Source:HGNC Symbol;Acc:HGNC:19805]
ENSG00000177666	97.0141	0.902599	0.267925	3.36885	0.000754827	0.0189853	PNPLA2	patatin like phospholipase domain containing 2 [Source:HGNC Symbol;Acc:HGNC:30802]
ENSG00000106266	111.263	0.898622	0.207797	4.32452	1.52866e-05	0.00104305	SNX8	sorting nexin 8 [Source:HGNC Symbol;Acc:HGNC:14972]
ENSG00000188522	226.374	0.898531	0.137249	6.54673	5.8809e-11	7.22292e-08	FAM83G	family with sequence similarity 83 member G [Source:HGNC Symbol;Acc:HGNC:32554]
ENSG00000272269	224.404	0.895729	0.171374	5.22677	1.72501e-07	3.02665e-05	NUP153-AS1	NUP153 antisense RNA 1 [Source:HGNC Symbol;Acc:HGNC:55217]
ENSG00000255498	57.1309	0.89009	0.289406	3.07557	0.00210099	0.0376853		novel transcript
ENSG00000272114	76.434	0.881083	0.269612	3.26796	0.00108326	0.0241901		novel transcript, antisense to VEGFA
ENSG00000161956	293.828	0.879317	0.195946	4.48754	7.20498e-06	0.000553072	SENP3	SUMO specific peptidase 3 [Source:HGNC Symbol;Acc:HGNC:17862]
ENSG00000211591	351.71	0.875946	0.153398	5.71028	1.12789e-08	4.32898e-06	MIR762	microRNA 762 [Source:HGNC Symbol;Acc:HGNC:37303]
ENSG00000155026	118.221	0.875861	0.200314	4.37243	1.22869e-05	0.000877373	RSPH10B	radial spoke head 10 homolog B [Source:HGNC Symbol;Acc:HGNC:27362]
ENSG00000165118	45.4236	0.875039	0.289517	3.02241	0.00250768	0.0438737	QNG1	Q-nucleotide N-glycosylase 1 [Source:HGNC Symbol;Acc:HGNC:28144]
ENSG00000183337	84.0622	0.866778	0.274793	3.15429	0.00160887	0.0317838	BCOR	BCL6 corepressor [Source:HGNC Symbol;Acc:HGNC:20893]
ENSG00000228843	72.376	0.866205	0.254558	3.40278	0.00066705	0.0170682		novel transcript
ENSG00000112379	97.7753	0.860737	0.210579	4.08747	4.36103e-05	0.00221331	ARFGEF3	ARFGEF family member 3 [Source:HGNC Symbol;Acc:HGNC:21213]
ENSG00000244716	361.931	0.859737	0.17714	4.85344	1.21338e-06	0.000128472	RPL17P7	ribosomal protein L17 pseudogene 7 [Source:HGNC Symbol;Acc:HGNC:36005]
ENSG00000183684	280.292	0.857716	0.171692	4.99567	5.8631e-07	8.37333e-05	ALYREF	Aly/REF export factor [Source:HGNC Symbol;Acc:HGNC:19071]
ENSG00000221817	71.8901	0.856984	0.248677	3.44617	0.00056859	0.0149859	PPP3CB-AS1	PPP3CB antisense RNA 1 (head to head) [Source:HGNC Symbol;Acc:HGNC:50750]
ENSG00000259843	107.037	0.853047	0.208178	4.09768	4.17313e-05	0.0021718	HEATR3-AS1	HEATR3 antisense RNA 1 [Source:HGNC Symbol;Acc:HGNC:55406]
ENSG00000265840	158.982	0.849694	0.179467	4.73455	2.1954e-06	0.000198264		novel transcript, antisense to TRAF4
ENSG00000259972	106.309	0.849035	0.256149	3.31461	0.000917714	0.0213473		novel transcript, antisense to PSMD7
ENSG00000141522	81.2045	0.844695	0.271106	3.11574	0.00183484	0.0351178	ARHGDIA	Rho GDP dissociation inhibitor alpha [Source:HGNC Symbol;Acc:HGNC:678]
ENSG00000290123	1287.59	0.844183	0.23348	3.61566	0.000299586	0.00924502		novel transcript, antisense to ATPIF1
ENSG00000157778	117.392	0.839574	0.235895	3.5591	0.000372126	0.0108304	PSMG3	proteasome assembly chaperone 3 [Source:HGNC Symbol;Acc:HGNC:22420]
ENSG00000273254	77.6186	0.838551	0.230023	3.64551	0.000266867	0.00862542		novel transcript, antisense to USP16
ENSG00000275895	103.675	0.834887	0.23553	3.54471	0.000393044	0.0113318		U2 small nuclear RNA auxiliary factor 1-like 5
ENSG00000279086	74.5127	0.833111	0.250407	3.32702	0.000877792	0.0208935		TEC
ENSG00000260657	91.7583	0.830031	0.225024	3.68863	0.000225465	0.00768611		novel transcript
ENSG00000120129	619.923	0.827164	0.102051	8.10543	5.25573e-16	3.22755e-12	DUSP1	dual specificity phosphatase 1 [Source:HGNC Symbol;Acc:HGNC:3064]
ENSG00000181222	100.013	0.816187	0.233864	3.49001	0.000483006	0.0132417	POLR2A	RNA polymerase II subunit A [Source:HGNC Symbol;Acc:HGNC:9187]
ENSG00000214708	58.6479	0.810269	0.268338	3.01958	0.00253127	0.0441245		novel transcript, antisense to RHOT1
ENSG00000188342	83.5157	0.807443	0.247704	3.25972	0.00111524	0.0248141	GTF2F2	general transcription factor IIF subunit 2 [Source:HGNC Symbol;Acc:HGNC:4653]
ENSG00000112242	80.9632	0.805071	0.267007	3.01517	0.00256835	0.0443882	E2F3	E2F transcription factor 3 [Source:HGNC Symbol;Acc:HGNC:3115]
ENSG00000255992	103.316	0.802359	0.258317	3.1061	0.0018957	0.0358199	PUS1-AS1	PUS1 antisense RNA 1 [Source:HGNC Symbol;Acc:HGNC:40706]
ENSG00000266933	118.086	0.791332	0.218096	3.62836	0.000285227	0.0090698	MADCAM1-AS1	MADCAM1 antisense RNA 1 [Source:HGNC Symbol;Acc:HGNC:55315]
ENSG00000149929	135.403	0.788882	0.21397	3.68688	0.000227023	0.00768611	HIRIP3	HIRA interacting protein 3 [Source:HGNC Symbol;Acc:HGNC:4917]
ENSG00000154099	116.693	0.788741	0.199122	3.96109	7.46073e-05	0.00340704	DNAAF1	dynein axonemal assembly factor 1 [Source:HGNC Symbol;Acc:HGNC:30539]
ENSG00000178464	266.211	0.786796	0.191951	4.09894	4.15046e-05	0.0021718	RPL10P16	ribosomal protein L10 pseudogene 16 [Source:HGNC Symbol;Acc:HGNC:36882]
ENSG00000146966	66.9236	0.785942	0.261341	3.00735	0.00263537	0.0452062	DENND2A	DENN domain containing 2A [Source:HGNC Symbol;Acc:HGNC:22212]
ENSG00000126067	203.864	0.780997	0.15435	5.05992	4.19437e-07	6.28235e-05	PSMB2	proteasome 20S subunit beta 2 [Source:HGNC Symbol;Acc:HGNC:9539]
ENSG00000129968	107.523	0.779287	0.211417	3.68602	0.000227792	0.00768611	ABHD17A	abhydrolase domain containing 17A, depalmitoylase [Source:HGNC Symbol;Acc:HGNC:28756]
ENSG00000118292	335.999	0.773464	0.131679	5.87385	4.25792e-09	2.37708e-06	C1orf54	chromosome 1 open reading frame 54 [Source:HGNC Symbol;Acc:HGNC:26258]
ENSG00000122741	107.868	0.771755	0.213739	3.61073	0.000305335	0.0093667	DCAF10	DDB1 and CUL4 associated factor 10 [Source:HGNC Symbol;Acc:HGNC:23686]
ENSG00000280789	138.736	0.770473	0.200389	3.84488	0.000120613	0.00485949	PAGR1	PAXIP1 associated glutamate rich protein 1 [Source:HGNC Symbol;Acc:HGNC:28707]
ENSG00000291298	195.055	0.752975	0.156845	4.80076	1.58068e-06	0.000156564		novel transcript, antisense to PPP5C
ENSG00000212802	1000.44	0.752899	0.217996	3.45373	0.000552897	0.0148034	RPL15P3	ribosomal protein L15 pseudogene 3 [Source:HGNC Symbol;Acc:HGNC:21538]
ENSG00000214455	80.9975	0.734595	0.232897	3.15416	0.00160963	0.0317838	RCN1P2	reticulocalbin 1 pseudogene 2 [Source:HGNC Symbol;Acc:HGNC:39204]
ENSG00000145425	102.597	0.729523	0.207384	3.51774	0.000435237	0.012374	RPS3A	ribosomal protein S3A [Source:HGNC Symbol;Acc:HGNC:10421]
ENSG00000149547	299.722	0.728705	0.1864	3.90935	9.2544e-05	0.00397421	EI24	EI24 autophagy associated transmembrane protein [Source:HGNC Symbol;Acc:HGNC:13276]
ENSG00000273253	465.475	0.721832	0.12502	5.77373	7.75355e-09	3.40104e-06	TRABD-AS1	TRABD antisense RNA 1 [Source:HGNC Symbol;Acc:HGNC:56049]
ENSG00000256152	188.292	0.719773	0.154847	4.64829	3.34695e-06	0.000289487		novel transcript
ENSG00000116459	346.763	0.716142	0.123709	5.78894	7.08324e-09	3.34601e-06	ATP5PB	ATP synthase peripheral stalk-membrane subunit b [Source:HGNC Symbol;Acc:HGNC:840]
ENSG00000258429	220.221	0.705141	0.155126	4.5456	5.47795e-06	0.000442633	PDF	peptide deformylase, mitochondrial [Source:HGNC Symbol;Acc:HGNC:30012]
ENSG00000068971	89.5971	0.70509	0.210939	3.34262	0.000829919	0.0202243	PPP2R5B	protein phosphatase 2 regulatory subunit B'beta [Source:HGNC Symbol;Acc:HGNC:9310]
ENSG00000233913	168.204	0.703924	0.193529	3.6373	0.000275513	0.00885826	RPL10P9	ribosomal protein L10 pseudogene 9 [Source:HGNC Symbol;Acc:HGNC:35579]
ENSG00000143641	82.2061	0.695357	0.230329	3.01897	0.00253639	0.0441245	GALNT2	polypeptide N-acetylgalactosaminyltransferase 2 [Source:HGNC Symbol;Acc:HGNC:4124]
ENSG00000240342	17480.7	0.693026	0.154056	4.49852	6.84274e-06	0.000531914	RPS2P5	ribosomal protein S2 pseudogene 5 [Source:HGNC Symbol;Acc:HGNC:31386]
ENSG00000103257	762.445	0.690989	0.127869	5.40388	6.52158e-08	1.48221e-05	SLC7A5	solute carrier family 7 member 5 [Source:HGNC Symbol;Acc:HGNC:11063]
ENSG00000253102	631.914	0.690623	0.127953	5.39748	6.75816e-08	1.48221e-05		novel transcript, antisense to LRRC59
ENSG00000103091	92.7388	0.689994	0.207841	3.31982	0.000900753	0.0212751	WDR59	WD repeat domain 59 [Source:HGNC Symbol;Acc:HGNC:25706]
ENSG00000196976	926.166	0.686442	0.104828	6.54826	5.8212e-11	7.22292e-08	LAGE3	L antigen family member 3 [Source:HGNC Symbol;Acc:HGNC:26058]
ENSG00000265008	99.0592	0.672324	0.224144	2.99952	0.00270408	0.0461271		novel transcript, antisense to RNF138
ENSG00000113141	591.474	0.671654	0.13872	4.84179	1.28674e-06	0.00013393	IK	IK cytokine [Source:HGNC Symbol;Acc:HGNC:5958]
ENSG00000272512	95.6728	0.67134	0.211219	3.17841	0.00148083	0.030212		novel transcript
ENSG00000143183	195.06	0.66843	0.172773	3.86884	0.000109355	0.00453747	TMCO1	transmembrane and coiled-coil domains 1 [Source:HGNC Symbol;Acc:HGNC:18188]
ENSG00000270175	133.436	0.663902	0.183035	3.62719	0.000286524	0.0090698		novel transcript, antisense to TARBP2
ENSG00000125356	604.631	0.661289	0.121307	5.45137	4.99843e-08	1.18059e-05	NDUFA1	NADH:ubiquinone oxidoreductase subunit A1 [Source:HGNC Symbol;Acc:HGNC:7683]
ENSG00000245322	2760.76	0.657464	0.0971327	6.76871	1.29932e-11	2.65972e-08	H2AZ1-DT	H2AZ1 divergent transcript [Source:HGNC Symbol;Acc:HGNC:40271]
ENSG00000166228	121.301	0.656193	0.185666	3.53427	0.000408898	0.0117339	PCBD1	pterin-4 alpha-carbinolamine dehydratase 1 [Source:HGNC Symbol;Acc:HGNC:8646]
ENSG00000136878	136.497	0.655063	0.196088	3.34066	0.000835795	0.020287	USP20	ubiquitin specific peptidase 20 [Source:HGNC Symbol;Acc:HGNC:12619]
ENSG00000176907	126.78	0.651083	0.182062	3.57616	0.000348677	0.0103943	TCIM	transcriptional and immune response regulator [Source:HGNC Symbol;Acc:HGNC:1357]
ENSG00000286444	104.35	0.643791	0.207512	3.10243	0.00191936	0.0360453		novel transcript, antisense to APMAP
ENSG00000155506	140.532	0.641014	0.183253	3.49797	0.000468808	0.0129828	LARP1	La ribonucleoprotein 1, translational regulator [Source:HGNC Symbol;Acc:HGNC:29531]
ENSG00000162607	232.835	0.637716	0.166523	3.8296	0.000128354	0.00508531	USP1	ubiquitin specific peptidase 1 [Source:HGNC Symbol;Acc:HGNC:12607]
ENSG00000238578	128.631	0.637407	0.178544	3.57003	0.000356936	0.0105532	SNORD4A	small nucleolar RNA, C/D box 4A [Source:HGNC Symbol;Acc:HGNC:10097]
ENSG00000218891	284.98	0.631838	0.126293	5.00295	5.64592e-07	8.25513e-05	ZNF579	zinc finger protein 579 [Source:HGNC Symbol;Acc:HGNC:26646]
ENSG00000143164	410.216	0.625228	0.119074	5.25077	1.51468e-07	2.73578e-05	DCAF6	DDB1 and CUL4 associated factor 6 [Source:HGNC Symbol;Acc:HGNC:30002]
ENSG00000278713	399.732	0.624766	0.145736	4.28696	1.81134e-05	0.00118979		novel transcript, antisense to CDIPT
ENSG00000255173	184.865	0.624585	0.158229	3.94735	7.90195e-05	0.00354204		novel transcript
ENSG00000104960	227.415	0.623964	0.153281	4.07072	4.68677e-05	0.00232108	PTOV1	PTOV1 extended AT-hook containing adaptor protein [Source:HGNC Symbol;Acc:HGNC:9632]
ENSG00000258048	159.239	0.619626	0.164848	3.75878	0.000170742	0.00644158	PPP1R12A-AS2	PPP1R12A antisense RNA 2 [Source:HGNC Symbol;Acc:HGNC:55456]
ENSG00000179431	227.054	0.617151	0.198429	3.11018	0.00186971	0.0354379	FJX1	four-jointed box kinase 1 [Source:HGNC Symbol;Acc:HGNC:17166]
ENSG00000105248	149.265	0.616591	0.168294	3.66378	0.000248517	0.0081612	YJU2	YJU2 splicing factor homolog [Source:HGNC Symbol;Acc:HGNC:25518]
ENSG00000178460	174.539	0.615225	0.152376	4.03754	5.40145e-05	0.00265363	MCMDC2	minichromosome maintenance domain containing 2 [Source:HGNC Symbol;Acc:HGNC:26368]
ENSG00000182325	206.611	0.613311	0.20387	3.00835	0.00262669	0.0451835	FBXL6	F-box and leucine rich repeat protein 6 [Source:HGNC Symbol;Acc:HGNC:13603]
ENSG00000183208	181.974	0.60498	0.167188	3.61856	0.000296247	0.00919822	GDPGP1	GDP-D-glucose phosphorylase 1 [Source:HGNC Symbol;Acc:HGNC:34360]
ENSG00000185262	166.748	0.603242	0.158404	3.80825	0.000139953	0.0055093	UBALD2	UBA like domain containing 2 [Source:HGNC Symbol;Acc:HGNC:28438]
ENSG00000137038	124.932	0.601785	0.188523	3.1921	0.00141243	0.0292045	DMAC1	distal membrane arm assembly component 1 [Source:HGNC Symbol;Acc:HGNC:30536]
ENSG00000288873	526.172	0.597139	0.109091	5.47376	4.40582e-08	1.08224e-05		novel transcript, antisense to PHPT1and AJM1
ENSG00000112308	507.644	0.596736	0.105859	5.63707	1.72967e-08	5.90107e-06	C6orf62	chromosome 6 open reading frame 62 [Source:HGNC Symbol;Acc:HGNC:20998]
ENSG00000124422	160.017	0.596327	0.195845	3.04489	0.00232765	0.0409572	USP22	ubiquitin specific peptidase 22 [Source:HGNC Symbol;Acc:HGNC:12621]
ENSG00000261691	277.818	0.591648	0.133329	4.4375	9.10107e-06	0.000673369		novel transcript, antisense to SOLH
ENSG00000258738	191.04	0.589367	0.167816	3.51198	0.000444787	0.0125295	BAZ1A-AS1	BAZ1A antisense RNA 1 [Source:HGNC Symbol;Acc:HGNC:55440]
ENSG00000119335	131.109	0.588043	0.188883	3.11327	0.00185028	0.0351782	SET	SET nuclear proto-oncogene [Source:HGNC Symbol;Acc:HGNC:10760]
ENSG00000179564	322.597	0.58701	0.148692	3.94782	7.88645e-05	0.00354204	LSMEM2	leucine rich single-pass membrane protein 2 [Source:HGNC Symbol;Acc:HGNC:26781]
ENSG00000262413	494.936	0.586626	0.143518	4.08747	4.36102e-05	0.00221331		novel transcript, antisense ARHGDIA
ENSG00000162244	379.011	0.586598	0.129501	4.52967	5.90767e-06	0.000471156	RPL29	ribosomal protein L29 [Source:HGNC Symbol;Acc:HGNC:10331]
ENSG00000116017	258.701	0.579541	0.159694	3.62907	0.000284441	0.0090698	ARID3A	AT-rich interaction domain 3A [Source:HGNC Symbol;Acc:HGNC:3031]
ENSG00000260005	154.298	0.57745	0.172421	3.34907	0.000810837	0.0199974		novel transcript, antisense to C17orf56
ENSG00000142544	363.908	0.575965	0.116602	4.93957	7.82967e-07	9.07208e-05	CTU1	cytosolic thiouridylase subunit 1 [Source:HGNC Symbol;Acc:HGNC:29590]
ENSG00000148290	188.604	0.572212	0.163598	3.49767	0.000469336	0.0129828	SURF1	SURF1 cytochrome c oxidase assembly factor [Source:HGNC Symbol;Acc:HGNC:11474]
ENSG00000180992	746.282	0.57129	0.115961	4.92658	8.36829e-07	9.32653e-05	MRPL14	mitochondrial ribosomal protein L14 [Source:HGNC Symbol;Acc:HGNC:14279]
ENSG00000147687	558.671	0.567991	0.116442	4.87789	1.07229e-06	0.000115525	TATDN1	TatD DNase domain containing 1 [Source:HGNC Symbol;Acc:HGNC:24220]
ENSG00000111737	268.805	0.562791	0.139634	4.03046	5.56672e-05	0.0027031	RAB35	RAB35, member RAS oncogene family [Source:HGNC Symbol;Acc:HGNC:9774]
ENSG00000254855	124.767	0.562131	0.188328	2.98484	0.00283723	0.0478666	KLC2-AS1	KLC2 antisense RNA 1 [Source:HGNC Symbol;Acc:HGNC:40934]
ENSG00000175467	173.819	0.560396	0.159628	3.51063	0.000447042	0.0125356	SART1	spliceosome associated factor 1, recruiter of U4/U6.U5 tri-snRNP [Source:HGNC Symbol;Acc:HGNC:10538]
ENSG00000272844	144.401	0.560124	0.179842	3.11453	0.0018424	0.0351372		novel transcript, antisense to GTPBP8
ENSG00000249565	173.181	0.559897	0.180826	3.09632	0.00195937	0.036462	SERBP1P5	SERPINE1 mRNA binding protein 1 pseudogene 5 [Source:HGNC Symbol;Acc:HGNC:44632]
ENSG00000224424	206.558	0.557812	0.159757	3.49161	0.00048011	0.0132213	PRKAR2A-AS1	PRKAR2A antisense RNA 1 [Source:HGNC Symbol;Acc:HGNC:40471]
ENSG00000269194	161.971	0.555623	0.157561	3.5264	0.000421254	0.0120322		novel transcript, antisense to FUZ
ENSG00000079313	150.436	0.550457	0.170748	3.22379	0.00126505	0.0269875	REXO1	RNA exonuclease 1 homolog [Source:HGNC Symbol;Acc:HGNC:24616]
ENSG00000256928	176.941	0.549121	0.173495	3.16505	0.00155054	0.0310159		novel transcript
ENSG00000266975	596.575	0.543369	0.133347	4.07485	4.60432e-05	0.00231764	FARSA-AS1	FARSA antisense RNA 1 [Source:HGNC Symbol;Acc:HGNC:50479]
ENSG00000246560	261.906	0.538915	0.125775	4.28475	1.82944e-05	0.00118979	UBE2D3-AS1	UBE2D3 antisense RNA 1 [Source:HGNC Symbol;Acc:HGNC:54095]
ENSG00000159055	592.045	0.531864	0.11514	4.61928	3.8508e-06	0.000319564	MIS18A	MIS18 kinetochore protein A [Source:HGNC Symbol;Acc:HGNC:1286]
ENSG00000074842	276.247	0.530223	0.131974	4.01762	5.87877e-05	0.00277704	MYDGF	myeloid derived growth factor [Source:HGNC Symbol;Acc:HGNC:16948]
ENSG00000286950	278.805	0.528	0.129671	4.07184	4.66422e-05	0.00232108		novel transcript, antisense to YARS2
ENSG00000235852	241.814	0.525591	0.152378	3.44925	0.000562149	0.01488		novel transcript
ENSG00000157653	474.262	0.51935	0.114813	4.52345	6.08385e-06	0.000478986	C9orf43	chromosome 9 open reading frame 43 [Source:HGNC Symbol;Acc:HGNC:23570]
ENSG00000183741	1249.15	0.51716	0.0991687	5.21495	1.83864e-07	3.05165e-05	CBX6	chromobox 6 [Source:HGNC Symbol;Acc:HGNC:1556]
ENSG00000178951	219.116	0.510746	0.141157	3.61828	0.000296572	0.00919822	ZBTB7A	zinc finger and BTB domain containing 7A [Source:HGNC Symbol;Acc:HGNC:18078]
ENSG00000132661	410.044	0.509682	0.102622	4.96661	6.81325e-07	8.56041e-05	NXT1	nuclear transport factor 2 like export factor 1 [Source:HGNC Symbol;Acc:HGNC:15913]
ENSG00000230212	700.757	0.508157	0.121389	4.18618	2.8369e-05	0.00162817	CBR1-AS1	CBR1 antisense RNA 1 [Source:HGNC Symbol;Acc:HGNC:55777]
ENSG00000206417	381.43	0.506602	0.127925	3.96016	7.48984e-05	0.00340704	H1-10-AS1	H1-10 antisense RNA 1 [Source:HGNC Symbol;Acc:HGNC:27953]
ENSG00000261423	247.081	0.506348	0.145877	3.47107	0.000518386	0.0140859	TMEM202-AS1	TMEM202 antisense RNA 1 [Source:HGNC Symbol;Acc:HGNC:53265]
ENSG00000261641	292.168	0.505683	0.135356	3.73595	0.00018701	0.00683587		novel transcript, antisense to CLCN7
ENSG00000139722	342.53	0.504096	0.120882	4.17014	3.04409e-05	0.00171502	VPS37B	VPS37B subunit of ESCRT-I [Source:HGNC Symbol;Acc:HGNC:25754]
ENSG00000136699	2147.93	0.502432	0.0877264	5.72726	1.02063e-08	4.17846e-06	SMPD4	sphingomyelin phosphodiesterase 4 [Source:HGNC Symbol;Acc:HGNC:32949]
ENSG00000185730	142.148	0.500083	0.167677	2.98242	0.00285981	0.0480241	ZNF696	zinc finger protein 696 [Source:HGNC Symbol;Acc:HGNC:25872]
ENSG00000260808	177.272	0.499446	0.157271	3.17571	0.00149469	0.0302286		novel transcript
ENSG00000279762	199.266	0.498814	0.161524	3.08818	0.00201389	0.0369173		novel transcript, antisense to PSMD11
ENSG00000279198	275.826	0.498749	0.123775	4.02947	5.59019e-05	0.0027031		TEC
ENSG00000272160	151.962	0.496855	0.157751	3.14961	0.00163486	0.0321784	RNU4-5P	RNA, U4 small nuclear 5, pseudogene [Source:HGNC Symbol;Acc:HGNC:10198]
ENSG00000141736	249.509	0.495491	0.142806	3.46968	0.000521076	0.0140966	ERBB2	erb-b2 receptor tyrosine kinase 2 [Source:HGNC Symbol;Acc:HGNC:3430]
ENSG00000167513	656.35	0.492218	0.108194	4.54941	5.37967e-06	0.000440487	CDT1	chromatin licensing and DNA replication factor 1 [Source:HGNC Symbol;Acc:HGNC:24576]
ENSG00000124145	181.468	0.4911	0.152253	3.22554	0.00125735	0.0269875	SDC4	syndecan 4 [Source:HGNC Symbol;Acc:HGNC:10661]
ENSG00000197063	409.144	0.49041	0.115764	4.23629	2.27242e-05	0.00138539	MAFG	MAF bZIP transcription factor G [Source:HGNC Symbol;Acc:HGNC:6781]
ENSG00000134996	242.106	0.490149	0.147434	3.32454	0.000885652	0.0209992	OSTF1	osteoclast stimulating factor 1 [Source:HGNC Symbol;Acc:HGNC:8510]
ENSG00000101412	1126.18	0.485482	0.0916066	5.29965	1.16027e-07	2.29845e-05	E2F1	E2F transcription factor 1 [Source:HGNC Symbol;Acc:HGNC:3113]
ENSG00000179967	206.083	0.483392	0.160287	3.01579	0.00256313	0.0443882	PPP1R14BP3	protein phosphatase 1 regulatory inhibitor subunit 14B pseudogene 3 [Source:HGNC Symbol;Acc:HGNC:16330]
ENSG00000091542	902.34	0.482471	0.113751	4.24147	2.22063e-05	0.00137746	ALKBH5	alkB homolog 5, RNA demethylase [Source:HGNC Symbol;Acc:HGNC:25996]
ENSG00000279069	1657.73	0.480416	0.0875091	5.4899	4.02163e-08	1.02904e-05		novel transcript
ENSG00000146083	290.652	0.477504	0.141849	3.36629	0.000761859	0.0190186	RNF44	ring finger protein 44 [Source:HGNC Symbol;Acc:HGNC:19180]
ENSG00000143294	336.921	0.477143	0.122406	3.89803	9.69776e-05	0.00410717	PRCC	proline rich mitotic checkpoint control factor [Source:HGNC Symbol;Acc:HGNC:9343]
ENSG00000247373	612.414	0.476713	0.133775	3.56354	0.000365884	0.0107507	TMED2-DT	TMED2 divergent transcript [Source:HGNC Symbol;Acc:HGNC:53346]
ENSG00000283041	1320.98	0.475773	0.0912245	5.2154	1.83419e-07	3.05165e-05		eukaryotic translation elongation factor 1 gamma (
ENSG00000248015	440.234	0.47487	0.110111	4.31266	1.61303e-05	0.00108853		novel transcript, antisense to NDUFS7
ENSG00000170265	421.314	0.473596	0.107926	4.38816	1.14316e-05	0.000825897	ZNF282	zinc finger protein 282 [Source:HGNC Symbol;Acc:HGNC:13076]
ENSG00000109390	270.781	0.467483	0.156544	2.98626	0.00282412	0.0477766	NDUFC1	NADH:ubiquinone oxidoreductase subunit C1 [Source:HGNC Symbol;Acc:HGNC:7705]
ENSG00000128283	857.491	0.466788	0.088885	5.2516	1.50783e-07	2.73578e-05	CDC42EP1	CDC42 effector protein 1 [Source:HGNC Symbol;Acc:HGNC:17014]
ENSG00000130748	530.457	0.465487	0.118599	3.92487	8.6778e-05	0.00375284	TMEM160	transmembrane protein 160 [Source:HGNC Symbol;Acc:HGNC:26042]
ENSG00000228830	754.233	0.465099	0.0908416	5.11989	3.0572e-07	4.81392e-05		novel transcript
ENSG00000288851	286.124	0.464315	0.143087	3.24499	0.00117455	0.0257604		novel transcript
ENSG00000198840	4828.27	0.464025	0.100348	4.62416	3.76117e-06	0.000316402	MT-ND3	mitochondrially encoded NADH:ubiquinone oxidoreductase core subunit 3 [Source:HGNC Symbol;Acc:HGNC:7458]
ENSG00000088256	824.187	0.46262	0.0838228	5.51902	3.40889e-08	9.10174e-06	GNA11	G protein subunit alpha 11 [Source:HGNC Symbol;Acc:HGNC:4379]
ENSG00000238045	3293.75	0.460759	0.0929828	4.95531	7.22157e-07	8.64219e-05	MVP-DT	MVP divergent transcript [Source:HGNC Symbol;Acc:HGNC:56029]
ENSG00000133275	281.778	0.460488	0.13336	3.45298	0.000554434	0.0148034	CSNK1G2	casein kinase 1 gamma 2 [Source:HGNC Symbol;Acc:HGNC:2455]
ENSG00000175602	780.623	0.45429	0.132897	3.41836	0.000630005	0.0163243	CCDC85B	coiled-coil domain containing 85B [Source:HGNC Symbol;Acc:HGNC:24926]
ENSG00000184207	1035.22	0.453862	0.110395	4.11127	3.93493e-05	0.00208314	PGP	phosphoglycolate phosphatase [Source:HGNC Symbol;Acc:HGNC:8909]
ENSG00000105229	376.977	0.452346	0.12907	3.50465	0.000457207	0.0127623	PIAS4	protein inhibitor of activated STAT 4 [Source:HGNC Symbol;Acc:HGNC:17002]
ENSG00000240889	735.667	0.452124	0.107223	4.21665	2.4796e-05	0.00146416	NDUFB2-AS1	NDUFB2 antisense RNA 1 [Source:HGNC Symbol;Acc:HGNC:40396]
ENSG00000255224	356.581	0.449377	0.13071	3.43796	0.000586112	0.0153817		TEC
ENSG00000146670	649.932	0.448169	0.0904893	4.95273	7.31792e-07	8.64219e-05	CDCA5	cell division cycle associated 5 [Source:HGNC Symbol;Acc:HGNC:14626]
ENSG00000273175	4126.11	0.446368	0.079708	5.60004	2.14299e-08	6.92636e-06		novel transcript
ENSG00000198937	383.381	0.442065	0.112245	3.9384	8.20257e-05	0.00362388	CCDC167	coiled-coil domain containing 167 [Source:HGNC Symbol;Acc:HGNC:21239]
ENSG00000213553	953.656	0.441426	0.0931949	4.73659	2.17344e-06	0.000198264	RPLP0P6	ribosomal protein lateral stalk subunit P0 pseudogene 6 [Source:HGNC Symbol;Acc:HGNC:36404]
ENSG00000177788	247.931	0.439057	0.138938	3.1601	0.00157715	0.0314457	RAB4A-AS1	RAB4A antisense RNA 1 [Source:HGNC Symbol;Acc:HGNC:55934]
ENSG00000171861	261.85	0.438713	0.138014	3.17875	0.00147912	0.030212	MRM3	mitochondrial rRNA methyltransferase 3 [Source:HGNC Symbol;Acc:HGNC:18485]
ENSG00000261236	389.372	0.435748	0.130649	3.33527	0.00085218	0.0205225	BOP1	BOP1 ribosomal biogenesis factor [Source:HGNC Symbol;Acc:HGNC:15519]
ENSG00000274177	905.672	0.435424	0.0772153	5.6391	1.70943e-08	5.90107e-06		novel transcript, antisense to TMEM259
ENSG00000105281	1417.85	0.43108	0.0962729	4.47768	7.54578e-06	0.000572082	SLC1A5	solute carrier family 1 member 5 [Source:HGNC Symbol;Acc:HGNC:10943]
ENSG00000163344	295.433	0.430849	0.139089	3.09764	0.00195067	0.0364104	PMVK	phosphomevalonate kinase [Source:HGNC Symbol;Acc:HGNC:9141]
ENSG00000260367	235.16	0.430268	0.135499	3.17543	0.00149616	0.0302286		novel transcript, antisense to SPNS1
ENSG00000267458	1290.86	0.430121	0.082572	5.20904	1.89819e-07	3.06758e-05		novel transcript, antisense to CALR
ENSG00000153976	209.36	0.428414	0.144113	2.97276	0.00295131	0.0491166	HS3ST3A1	heparan sulfate-glucosamine 3-sulfotransferase 3A1 [Source:HGNC Symbol;Acc:HGNC:5196]
ENSG00000267469	249.563	0.423265	0.137606	3.07592	0.00209855	0.0376853		novel transcript, antisense to TLE5
ENSG00000179965	1110.09	0.421099	0.101473	4.14989	3.32641e-05	0.00185704	ZNF771	zinc finger protein 771 [Source:HGNC Symbol;Acc:HGNC:29653]
ENSG00000287624	324.329	0.420378	0.117316	3.58329	0.000339289	0.0101638		novel transcript, antisense to PRCC
ENSG00000213923	402.251	0.420149	0.112974	3.71897	0.000200036	0.00705991	CSNK1E	casein kinase 1 epsilon [Source:HGNC Symbol;Acc:HGNC:2453]
ENSG00000115128	431.798	0.417833	0.129718	3.22109	0.00127705	0.0270426	SF3B6	splicing factor 3b subunit 6 [Source:HGNC Symbol;Acc:HGNC:30096]
ENSG00000273599	339.488	0.413688	0.124672	3.31822	0.000905928	0.0213153		novel transcript, antisense to CTBP2
ENSG00000167658	18541.3	0.410577	0.0695615	5.90235	3.58358e-09	2.20068e-06	EEF2	eukaryotic translation elongation factor 2 [Source:HGNC Symbol;Acc:HGNC:3214]
ENSG00000011260	605.079	0.410326	0.0971155	4.22513	2.38802e-05	0.00142377	UTP18	UTP18 small subunit processome component [Source:HGNC Symbol;Acc:HGNC:24274]
ENSG00000174903	726.437	0.409701	0.10601	3.86474	0.000111207	0.00455283	RAB1B	RAB1B, member RAS oncogene family [Source:HGNC Symbol;Acc:HGNC:18370]
ENSG00000143067	326.153	0.408014	0.121276	3.36434	0.000767267	0.0190327	ZNF697	zinc finger protein 697 [Source:HGNC Symbol;Acc:HGNC:32034]
ENSG00000186222	373.877	0.406264	0.108182	3.75538	0.000173076	0.00644158	BLOC1S4	biogenesis of lysosomal organelles complex 1 subunit 4 [Source:HGNC Symbol;Acc:HGNC:24206]
ENSG00000111817	726.526	0.405178	0.125611	3.22565	0.00125685	0.0269875	DSE	dermatan sulfate epimerase [Source:HGNC Symbol;Acc:HGNC:21144]
ENSG00000126461	983.284	0.404537	0.0845249	4.78601	1.70133e-06	0.000165713	SCAF1	SR-related CTD associated factor 1 [Source:HGNC Symbol;Acc:HGNC:30403]
ENSG00000172974	481.431	0.404449	0.0977876	4.136	3.53416e-05	0.00194965	VDAC2P5	VDAC2 pseudogene 5 [Source:HGNC Symbol;Acc:HGNC:54753]
ENSG00000125901	1249.92	0.4013	0.0900877	4.45455	8.40713e-06	0.000629612	MRPS26	mitochondrial ribosomal protein S26 [Source:HGNC Symbol;Acc:HGNC:14045]
ENSG00000034510	2372.14	0.399352	0.0811032	4.924	8.47927e-07	9.32653e-05	TMSB10	thymosin beta 10 [Source:HGNC Symbol;Acc:HGNC:11879]
ENSG00000233762	348.769	0.398978	0.132724	3.00609	0.00264635	0.045268	RPS15P4	ribosomal protein S15 pseudogene 4 [Source:HGNC Symbol;Acc:HGNC:35712]
ENSG00000123933	439.174	0.398029	0.106281	3.74508	0.000180338	0.00663147	MXD4	MAX dimerization protein 4 [Source:HGNC Symbol;Acc:HGNC:13906]
ENSG00000105372	359.803	0.397438	0.118008	3.3679	0.000757434	0.0189853	RPS19	ribosomal protein S19 [Source:HGNC Symbol;Acc:HGNC:10402]
ENSG00000068394	503.897	0.395492	0.104877	3.77102	0.000162582	0.00625531	GPKOW	G-patch domain and KOW motifs [Source:HGNC Symbol;Acc:HGNC:30677]
ENSG00000165244	554.256	0.394738	0.100545	3.92597	8.63811e-05	0.00375284	ZNF367	zinc finger protein 367 [Source:HGNC Symbol;Acc:HGNC:18320]
ENSG00000102109	373.09	0.392818	0.110312	3.56097	0.000369481	0.0108047	PCSK1N	proprotein convertase subtilisin/kexin type 1 inhibitor [Source:HGNC Symbol;Acc:HGNC:17301]
ENSG00000184068	307.229	0.392343	0.123062	3.18818	0.0014317	0.0294049	SREBF2-AS1	SREBF2 antisense RNA 1 [Source:HGNC Symbol;Acc:HGNC:53953]
ENSG00000255959	538.256	0.392265	0.0891568	4.39972	1.08392e-05	0.000792425		novel transcript, antisense to CCDC86
ENSG00000236144	523.71	0.392208	0.109308	3.58809	0.000333114	0.0100771	TMEM147-AS1	TMEM147 antisense RNA 1 [Source:HGNC Symbol;Acc:HGNC:51273]
ENSG00000136938	1389.57	0.390131	0.078316	4.98149	6.30951e-07	8.4728e-05	ANP32B	acidic nuclear phosphoprotein 32 family member B [Source:HGNC Symbol;Acc:HGNC:16677]
ENSG00000170604	708.019	0.382447	0.0924993	4.1346	3.55578e-05	0.00194965	IRF2BP1	interferon regulatory factor 2 binding protein 1 [Source:HGNC Symbol;Acc:HGNC:21728]
ENSG00000247077	1053.93	0.381439	0.105353	3.62059	0.000293936	0.00919822	PGAM5	PGAM family member 5, mitochondrial serine/threonine protein phosphatase [Source:HGNC Symbol;Acc:HGNC:28763]
ENSG00000158526	761.613	0.379047	0.112255	3.37667	0.000733685	0.0185414	TSR2	TSR2 ribosome maturation factor [Source:HGNC Symbol;Acc:HGNC:25455]
ENSG00000177733	3185.93	0.378569	0.0759583	4.9839	6.23138e-07	8.4728e-05	HNRNPA0	heterogeneous nuclear ribonucleoprotein A0 [Source:HGNC Symbol;Acc:HGNC:5030]
ENSG00000068697	493.535	0.377415	0.107454	3.51234	0.000444178	0.0125295	LAPTM4A	lysosomal protein transmembrane 4 alpha [Source:HGNC Symbol;Acc:HGNC:6924]
ENSG00000106244	489.162	0.37306	0.10335	3.60968	0.00030658	0.0093667	PDAP1	PDGFA associated protein 1 [Source:HGNC Symbol;Acc:HGNC:14634]
ENSG00000229124	2521.14	0.372638	0.0571628	6.5189	7.08254e-11	7.24898e-08	VIM-AS1	VIM antisense RNA 1 [Source:HGNC Symbol;Acc:HGNC:44879]
ENSG00000262136	837.788	0.372581	0.0780173	4.77562	1.79157e-06	0.000168959	NQO1-DT	NQO1 divergent transcript [Source:HGNC Symbol;Acc:HGNC:55344]
ENSG00000276727	405.564	0.370848	0.099848	3.71413	0.000203907	0.00715541		novel transcript, antisense to SHMT2
ENSG00000260107	436.851	0.368878	0.116168	3.17538	0.00149642	0.0302286		novel transcript
ENSG00000132763	2825.12	0.36324	0.101317	3.58518	0.00033684	0.0101399	MMACHC	metabolism of cobalamin associated C [Source:HGNC Symbol;Acc:HGNC:24525]
ENSG00000221792	2029.77	0.363211	0.0655563	5.54045	3.017e-08	8.67227e-06	MIR1282	microRNA 1282 [Source:HGNC Symbol;Acc:HGNC:35360]
ENSG00000114767	671.051	0.361532	0.0904534	3.99688	6.41819e-05	0.00298592	RRP9	ribosomal RNA processing 9, U3 small nucleolar RNA binding protein [Source:HGNC Symbol;Acc:HGNC:16829]
ENSG00000262831	2474.21	0.358887	0.0877165	4.09143	4.28712e-05	0.00221237		novel transcript, antisense P4HB
ENSG00000169564	3363.42	0.358823	0.077543	4.62741	3.70269e-06	0.000315808	PCBP1	poly(rC) binding protein 1 [Source:HGNC Symbol;Acc:HGNC:8647]
ENSG00000198355	1515.21	0.357702	0.0836822	4.27453	1.91539e-05	0.00121262	PIM3	Pim-3 proto-oncogene, serine/threonine kinase [Source:HGNC Symbol;Acc:HGNC:19310]
ENSG00000101189	608.184	0.354492	0.0997706	3.55307	0.000380757	0.0110294	MRGBP	MRG domain binding protein [Source:HGNC Symbol;Acc:HGNC:15866]
ENSG00000257553	1425.62	0.354392	0.107885	3.28491	0.00102014	0.0229475		novel transcript, antisense to PA2G4
ENSG00000119421	802.013	0.353298	0.0919485	3.84235	0.000121863	0.00485949	NDUFA8	NADH:ubiquinone oxidoreductase subunit A8 [Source:HGNC Symbol;Acc:HGNC:7692]
ENSG00000130766	1976.83	0.35143	0.0634887	5.53531	3.10682e-08	8.67227e-06	SESN2	sestrin 2 [Source:HGNC Symbol;Acc:HGNC:20746]
ENSG00000176887	625.177	0.350947	0.102997	3.40734	0.000655991	0.0168554	SOX11	SRY-box transcription factor 11 [Source:HGNC Symbol;Acc:HGNC:11191]
ENSG00000264577	15036.3	0.341378	0.0559589	6.10051	1.05729e-09	8.11606e-07		novel transcript, antisense to RPL23A
ENSG00000179562	608.483	0.33944	0.108519	3.12794	0.00176035	0.0343185	GCC1	GRIP and coiled-coil domain containing 1 [Source:HGNC Symbol;Acc:HGNC:19095]
ENSG00000267105	391.492	0.339183	0.10554	3.21377	0.00131004	0.0276458		novel transcript, antisense to MRPL4
ENSG00000145147	908.973	0.338863	0.104938	3.22918	0.00124144	0.0269875	SLIT2	slit guidance ligand 2 [Source:HGNC Symbol;Acc:HGNC:11086]
ENSG00000130382	741.54	0.338728	0.0935179	3.62206	0.000292266	0.00919822	MLLT1	MLLT1 super elongation complex subunit [Source:HGNC Symbol;Acc:HGNC:7134]
ENSG00000141101	566.023	0.336919	0.0869438	3.87514	0.000106565	0.00448232	NOB1	NIN1 (RPN12) binding protein 1 homolog [Source:HGNC Symbol;Acc:HGNC:29540]
ENSG00000267984	579.714	0.33524	0.104622	3.20429	0.00135396	0.0284749		novel transcript, antisense to ETFB
ENSG00000152348	2332.27	0.334937	0.107362	3.1197	0.00181034	0.0348504	ATG10	autophagy related 10 [Source:HGNC Symbol;Acc:HGNC:20315]
ENSG00000247315	1069.83	0.331372	0.084133	3.93867	8.19354e-05	0.00362388	ZCCHC3	zinc finger CCHC-type containing 3 [Source:HGNC Symbol;Acc:HGNC:16230]
ENSG00000182154	1091.08	0.330098	0.0800926	4.12145	3.76492e-05	0.00201769	MRPL41	mitochondrial ribosomal protein L41 [Source:HGNC Symbol;Acc:HGNC:14492]
ENSG00000280160	794.809	0.329668	0.0883237	3.7325	0.000189588	0.00684859		novel transcript
ENSG00000100220	727.021	0.329273	0.0899212	3.6618	0.00025045	0.00818093	RTCB	RNA 2',3'-cyclic phosphate and 5'-OH ligase [Source:HGNC Symbol;Acc:HGNC:26935]
ENSG00000162889	490.938	0.328288	0.101826	3.22402	0.00126406	0.0269875	MAPKAPK2	MAPK activated protein kinase 2 [Source:HGNC Symbol;Acc:HGNC:6887]
ENSG00000088356	476.177	0.327525	0.106667	3.07055	0.00213668	0.0381134	PDRG1	p53 and DNA damage regulated 1 [Source:HGNC Symbol;Acc:HGNC:16119]
ENSG00000143878	1236.52	0.323286	0.0803938	4.02128	5.78834e-05	0.00275552	RHOB	ras homolog family member B [Source:HGNC Symbol;Acc:HGNC:668]
ENSG00000168924	981.101	0.321198	0.0735451	4.36736	1.25755e-05	0.000887654	LETM1	leucine zipper and EF-hand containing transmembrane protein 1 [Source:HGNC Symbol;Acc:HGNC:6556]
ENSG00000153574	760.64	0.321131	0.0963805	3.33191	0.000862512	0.0206902	RPIA	ribose 5-phosphate isomerase A [Source:HGNC Symbol;Acc:HGNC:10297]
ENSG00000168005	438.114	0.3207	0.101119	3.17151	0.00151646	0.0305331	SPINDOC	spindlin interactor and repressor of chromatin binding [Source:HGNC Symbol;Acc:HGNC:25115]
ENSG00000226332	637.464	0.319909	0.0938403	3.40908	0.000651834	0.016819		novel transcript
ENSG00000167721	959.699	0.318178	0.0883067	3.60311	0.000314436	0.00955918	TSR1	TSR1 ribosome maturation factor [Source:HGNC Symbol;Acc:HGNC:25542]
ENSG00000227751	719.731	0.315127	0.0864039	3.64714	0.000265177	0.00861614	RCC2-AS1	RCC2 antisense RNA 1 [Source:HGNC Symbol;Acc:HGNC:41262]
ENSG00000167476	3333.42	0.314375	0.0564155	5.5725	2.5111e-08	7.71032e-06	JSRP1	junctional sarcoplasmic reticulum protein 1 [Source:HGNC Symbol;Acc:HGNC:24963]
ENSG00000198874	428.171	0.313475	0.101473	3.08923	0.00200676	0.0368968	TYW1	tRNA-yW synthesizing protein 1 homolog [Source:HGNC Symbol;Acc:HGNC:25598]
ENSG00000165502	1313.74	0.3132	0.0758046	4.13168	3.60127e-05	0.00195711	RPL36AL	ribosomal protein L36a like [Source:HGNC Symbol;Acc:HGNC:10346]
ENSG00000141965	1333.99	0.311796	0.0659683	4.72645	2.2848e-06	0.000203347	FEM1A	fem-1 homolog A [Source:HGNC Symbol;Acc:HGNC:16934]
ENSG00000164880	849.948	0.310341	0.104462	2.97086	0.00296968	0.0492887	INTS1	integrator complex subunit 1 [Source:HGNC Symbol;Acc:HGNC:24555]
ENSG00000146066	1040.8	0.309584	0.0821397	3.76899	0.000163908	0.00625531	HIGD2A	HIG1 hypoxia inducible domain family member 2A [Source:HGNC Symbol;Acc:HGNC:28311]
ENSG00000150967	842.854	0.306365	0.0932186	3.28652	0.00101432	0.0229475	ABCB9	ATP binding cassette subfamily B member 9 [Source:HGNC Symbol;Acc:HGNC:50]
ENSG00000286883	530.079	0.306245	0.091591	3.34361	0.000826951	0.0202243		novel transcript, antisense to CCDC142and MRPL53and MOGS
ENSG00000166135	2011.56	0.304187	0.0611644	4.97326	6.58363e-07	8.56041e-05	HIF1AN	hypoxia inducible factor 1 subunit alpha inhibitor [Source:HGNC Symbol;Acc:HGNC:17113]
ENSG00000258725	512.699	0.304005	0.0996407	3.05101	0.00228069	0.0403399	PRC1-AS1	PRC1 antisense RNA 1 [Source:HGNC Symbol;Acc:HGNC:48587]
ENSG00000189306	1691.47	0.302101	0.0811978	3.72055	0.000198786	0.00705633	RRP7A	ribosomal RNA processing 7 homolog A [Source:HGNC Symbol;Acc:HGNC:24286]
ENSG00000266978	779.836	0.300815	0.0885102	3.39864	0.000677206	0.0172561	LIMASI	lncRNA inflammatory and mucous response associated, antisense to ICAM1 [Source:HGNC Symbol;Acc:HGNC:56357]
ENSG00000265354	1523.44	0.298848	0.0704139	4.24417	2.19408e-05	0.00137488	TIMM23	translocase of inner mitochondrial membrane 23 [Source:HGNC Symbol;Acc:HGNC:17312]
ENSG00000240498	2082.77	0.29553	0.0791488	3.73385	0.000188576	0.00684859	CDKN2B-AS1	CDKN2B antisense RNA 1 [Source:HGNC Symbol;Acc:HGNC:34341]
ENSG00000258092	1579.08	0.294813	0.0854434	3.45039	0.000559774	0.01488		novel transcript, antisense to FKBP4
ENSG00000129250	1220.7	0.294531	0.0922474	3.19284	0.00140883	0.0292045	KIF1C	kinesin family member 1C [Source:HGNC Symbol;Acc:HGNC:6317]
ENSG00000132613	1099.06	0.287184	0.0823623	3.48684	0.000488765	0.01334	MTSS2	MTSS I-BAR domain containing 2 [Source:HGNC Symbol;Acc:HGNC:25094]
ENSG00000269292	1669.88	0.283935	0.0749015	3.79078	0.000150175	0.00583688		novel transcript, antisense to CALM3
ENSG00000168282	875.405	0.282391	0.0852781	3.31141	0.000928271	0.0215114	MGAT2	alpha-1,6-mannosyl-glycoprotein 2-beta-N-acetylglucosaminyltransferase [Source:HGNC Symbol;Acc:HGNC:7045]
ENSG00000107581	5298.23	0.277151	0.0655455	4.22837	2.35392e-05	0.0014172	EIF3A	eukaryotic translation initiation factor 3 subunit A [Source:HGNC Symbol;Acc:HGNC:3271]
ENSG00000130764	868.304	0.268689	0.0816742	3.28977	0.00100271	0.022806	LRRC47	leucine rich repeat containing 47 [Source:HGNC Symbol;Acc:HGNC:29207]
ENSG00000268854	965.5	0.267148	0.0900294	2.96734	0.0030039	0.0497222		novel transcript, antisense to EMC10
ENSG00000245156	673.639	0.266258	0.0893301	2.98061	0.00287676	0.0481367		novel transcript
ENSG00000029364	1254.3	0.260803	0.078663	3.31544	0.000914978	0.0213473	SLC39A9	solute carrier family 39 member 9 [Source:HGNC Symbol;Acc:HGNC:20182]
ENSG00000286161	730.249	0.257388	0.0834302	3.08507	0.00203505	0.0370296		novel transcript
ENSG00000268983	775.382	0.255442	0.0793003	3.2212	0.00127657	0.0270426	KXD1-AS1	KXD1 antisense RNA 1 [Source:HGNC Symbol;Acc:HGNC:56662]
ENSG00000196363	1294.54	0.254529	0.0659396	3.86002	0.000113376	0.00461086	WDR5	WD repeat domain 5 [Source:HGNC Symbol;Acc:HGNC:12757]
ENSG00000245970	5338.38	0.245977	0.0511105	4.81265	1.48941e-06	0.000149942	RPL30-AS1	RPL30 antisense RNA 1 [Source:HGNC Symbol;Acc:HGNC:56064]
ENSG00000112658	1533.48	0.241672	0.0734153	3.29185	0.000995323	0.0227222	SRF	serum response factor [Source:HGNC Symbol;Acc:HGNC:11291]
ENSG00000196700	1036.47	0.241641	0.0781202	3.0932	0.00198013	0.0366264	ZNF512B	zinc finger protein 512B [Source:HGNC Symbol;Acc:HGNC:29212]
ENSG00000127884	1870.77	0.241575	0.0724143	3.33601	0.000849896	0.0205225	ECHS1	enoyl-CoA hydratase, short chain 1 [Source:HGNC Symbol;Acc:HGNC:3151]
ENSG00000257218	2669.93	0.238994	0.0629337	3.79756	0.00014613	0.00571581	GATC	glutamyl-tRNA amidotransferase subunit C [Source:HGNC Symbol;Acc:HGNC:25068]
ENSG00000280195	4110.67	0.236545	0.0631565	3.74538	0.000180119	0.00663147		novel transcript, antisense to RPL10
ENSG00000188986	1545	0.225202	0.0743496	3.02896	0.00245398	0.0430569	NELFB	negative elongation factor complex member B [Source:HGNC Symbol;Acc:HGNC:24324]
ENSG00000146109	1199.25	0.218104	0.0683957	3.18886	0.00142834	0.0294049	ABT1	activator of basal transcription 1 [Source:HGNC Symbol;Acc:HGNC:17369]
ENSG00000101161	1838.11	0.209297	0.0701829	2.98216	0.00286221	0.0480241	PRPF6	pre-mRNA processing factor 6 [Source:HGNC Symbol;Acc:HGNC:15860]
ENSG00000139514	2672.61	0.182341	0.0583213	3.12649	0.00176904	0.0343788	SLC7A1	solute carrier family 7 member 1 [Source:HGNC Symbol;Acc:HGNC:11057]
ENSG00000250186	2138.37	0.18034	0.0591217	3.05032	0.00228599	0.0403399		novel transcript, antisense to PHB
ENSG00000167995	5394.51	0.178062	0.0477817	3.72658	0.000194095	0.00697038	BEST1	bestrophin 1 [Source:HGNC Symbol;Acc:HGNC:12703]
ENSG00000198804	78072.4	-0.171193	0.0543758	-3.14832	0.0016421	0.0322177	MT-CO1	mitochondrially encoded cytochrome c oxidase I [Source:HGNC Symbol;Acc:HGNC:7419]
ENSG00000270641	34013.1	-0.182436	0.0458445	-3.97944	6.90763e-05	0.00318946	TSIX	TSIX transcript, XIST antisense RNA [Source:HGNC Symbol;Acc:HGNC:12377]
ENSG00000120800	1290.22	-0.211021	0.0684302	-3.08374	0.00204414	0.0370296	UTP20	UTP20 small subunit processome component [Source:HGNC Symbol;Acc:HGNC:17897]
ENSG00000170348	1002.72	-0.234636	0.0753099	-3.11561	0.00183566	0.0351178	TMED10	transmembrane p24 trafficking protein 10 [Source:HGNC Symbol;Acc:HGNC:16998]
ENSG00000117592	933.604	-0.250863	0.0753672	-3.32855	0.000872993	0.0208601	PRDX6	peroxiredoxin 6 [Source:HGNC Symbol;Acc:HGNC:16753]
ENSG00000119547	774.32	-0.284561	0.0862076	-3.30088	0.000963836	0.0221682	ONECUT2	one cut homeobox 2 [Source:HGNC Symbol;Acc:HGNC:8139]
ENSG00000123684	897.036	-0.287668	0.0782592	-3.67583	0.000237076	0.00795565	LPGAT1	lysophosphatidylglycerol acyltransferase 1 [Source:HGNC Symbol;Acc:HGNC:28985]
ENSG00000100201	1595.14	-0.296271	0.0866491	-3.41921	0.000628031	0.0163243	DDX17	DEAD-box helicase 17 [Source:HGNC Symbol;Acc:HGNC:2740]
ENSG00000135829	561.309	-0.297305	0.0929611	-3.19817	0.00138305	0.0288888	DHX9	DExH-box helicase 9 [Source:HGNC Symbol;Acc:HGNC:2750]
ENSG00000112159	495.247	-0.305693	0.0956609	-3.19559	0.00139544	0.0290488	MDN1	midasin AAA ATPase 1 [Source:HGNC Symbol;Acc:HGNC:18302]
ENSG00000198791	472.684	-0.324537	0.105231	-3.08403	0.00204214	0.0370296	CNOT7	CCR4-NOT transcription complex subunit 7 [Source:HGNC Symbol;Acc:HGNC:14101]
ENSG00000198830	355.101	-0.358465	0.116767	-3.06991	0.0021412	0.0381134	HMGN2	high mobility group nucleosomal binding domain 2 [Source:HGNC Symbol;Acc:HGNC:4986]
ENSG00000163644	349.794	-0.369203	0.123991	-2.97767	0.00290447	0.0484683	PPM1K	protein phosphatase, Mg2+/Mn2+ dependent 1K [Source:HGNC Symbol;Acc:HGNC:25415]
ENSG00000168807	414.472	-0.370056	0.120343	-3.07502	0.00210488	0.0376853	SNTB2	syntrophin beta 2 [Source:HGNC Symbol;Acc:HGNC:11169]
ENSG00000218739	350.107	-0.381557	0.119271	-3.19908	0.00137869	0.0288888	CEBPZOS	CEBPZ opposite strand [Source:HGNC Symbol;Acc:HGNC:49288]
ENSG00000109787	335.346	-0.381734	0.12297	-3.10429	0.00190737	0.0359299	KLF3	KLF transcription factor 3 [Source:HGNC Symbol;Acc:HGNC:16516]
ENSG00000107290	399.346	-0.384587	0.104707	-3.67299	0.000239725	0.00797649	SETX	senataxin [Source:HGNC Symbol;Acc:HGNC:445]
ENSG00000196233	590.128	-0.385376	0.0921089	-4.18392	2.86527e-05	0.00162922	LCOR	ligand dependent nuclear receptor corepressor [Source:HGNC Symbol;Acc:HGNC:29503]
ENSG00000124942	384.586	-0.389272	0.115722	-3.36385	0.000768621	0.0190327	AHNAK	AHNAK nucleoprotein [Source:HGNC Symbol;Acc:HGNC:347]
ENSG00000116205	252.689	-0.398842	0.123193	-3.23755	0.00120563	0.0263479	TCEANC2	transcription elongation factor A N-terminal and central domain containing 2 [Source:HGNC Symbol;Acc:HGNC:26494]
ENSG00000229111	390.426	-0.400008	0.128111	-3.12235	0.00179411	0.0346466	MED4-AS1	MED4 antisense RNA 1 [Source:HGNC Symbol;Acc:HGNC:39213]
ENSG00000127334	395.2	-0.451648	0.105499	-4.28107	1.85995e-05	0.00118979	DYRK2	dual specificity tyrosine phosphorylation regulated kinase 2 [Source:HGNC Symbol;Acc:HGNC:3093]
ENSG00000128710	345.626	-0.45623	0.116969	-3.90043	9.60224e-05	0.00409496	HOXD10	homeobox D10 [Source:HGNC Symbol;Acc:HGNC:5133]
ENSG00000127481	335.5	-0.464438	0.150241	-3.09129	0.0019929	0.0367519	UBR4	ubiquitin protein ligase E3 component n-recognin 4 [Source:HGNC Symbol;Acc:HGNC:30313]
ENSG00000174804	157.274	-0.477962	0.159955	-2.9881	0.00280716	0.0476208	FZD4	frizzled class receptor 4 [Source:HGNC Symbol;Acc:HGNC:4042]
ENSG00000133124	2577.38	-0.487842	0.0805157	-6.05897	1.36998e-09	9.3478e-07	IRS4	insulin receptor substrate 4 [Source:HGNC Symbol;Acc:HGNC:6128]
ENSG00000185630	144.081	-0.499411	0.163545	-3.05367	0.00226062	0.0401228	PBX1	PBX homeobox 1 [Source:HGNC Symbol;Acc:HGNC:8632]
ENSG00000171295	143.365	-0.50224	0.162002	-3.10021	0.00193385	0.0362067	ZNF440	zinc finger protein 440 [Source:HGNC Symbol;Acc:HGNC:20874]
ENSG00000287959	215.127	-0.517649	0.167343	-3.09334	0.00197917	0.0366264		novel transcript, antisense to PRKDC
ENSG00000226648	131.95	-0.55126	0.166909	-3.30276	0.000957391	0.0221028	PLCG1-AS1	PLCG1 antisense RNA 1 [Source:HGNC Symbol;Acc:HGNC:40450]
ENSG00000169439	123.902	-0.57664	0.18373	-3.13851	0.00169806	0.0332096	SDC2	syndecan 2 [Source:HGNC Symbol;Acc:HGNC:10659]
ENSG00000269821	164.803	-0.598246	0.162027	-3.69226	0.000222268	0.00766667	KCNQ1OT1	KCNQ1 opposite strand/antisense transcript 1 [Source:HGNC Symbol;Acc:HGNC:6295]
ENSG00000232931	100.304	-0.786581	0.20469	-3.84279	0.000121644	0.00485949	LINC00342	long intergenic non-protein coding RNA 342 [Source:HGNC Symbol;Acc:HGNC:42470]
ENSG00000162545	60.2252	-0.887279	0.272955	-3.25064	0.00115146	0.0253444	CAMK2N1	calcium/calmodulin dependent protein kinase II inhibitor 1 [Source:HGNC Symbol;Acc:HGNC:24190]
ENSG00000100296	42.2401	-1.00145	0.320618	-3.12352	0.00178704	0.0346189	THOC5	THO complex subunit 5 [Source:HGNC Symbol;Acc:HGNC:19074]
ENSG00000279089	41.6087	-1.01661	0.308371	-3.29671	0.00097824	0.0224156		TEC
ENSG00000228253	39.4862	-1.11814	0.362417	-3.08523	0.00203397	0.0370296	MT-ATP8	mitochondrially encoded ATP synthase membrane subunit 8 [Source:HGNC Symbol;Acc:HGNC:7415]
ENSG00000130699	43.764	-1.12334	0.341901	-3.28556	0.00101781	0.0229475	TAF4	TATA-box binding protein associated factor 4 [Source:HGNC Symbol;Acc:HGNC:11537]
