# Supplementary material for: Aberrant phase separation of two PKA RIβ neurological disorder mutants leads to mechanistically distinct signaling deficits
Source: Cell Rep. Author manuscript; Available in PMC 2025 Aug 21. (PMC12369641; doi:10.1016/j.celrep.2025.115797)
Supplement: 3 [file NIHMS2092663-supplement-3.xlsx]

## Sheet: Gene sets
Gene Sets
NAME	Score	Normalized Score	NOM p-val	FDR q-val
ABBUD_LIF_SIGNALING_1_UP	0.388403	1.26455	0	0.645639
ABBUD_LIF_SIGNALING_2_UP	0.414527	1.05006	0.303859	0.769256
ABE_INNER_EAR	0.203486	0.75414	0.804658	0.957531
ABE_VEGFA_TARGETS	0.358054	0.9964	0.495312	0.809668
ABE_VEGFA_TARGETS_2HR	0.364305	1.2266	0.0930419	0.672867
ABE_VEGFA_TARGETS_30MIN	0.518385	1.44798	0	0.653352
ABRAHAM_ALPC_VS_MULTIPLE_MYELOMA_DN	0.331905	1.08185	0.397533	0.755113
ACEVEDO_LIVER_CANCER_DN	0.271119	1.21609	0.095038	0.671226
ACEVEDO_LIVER_CANCER_UP	0.218542	1.0662	0.116774	0.759753
ACEVEDO_LIVER_CANCER_WITH_H3K9ME3_UP	0.248755	1.06997	0.294951	0.757926
ACEVEDO_LIVER_TUMOR_VS_NORMAL_ADJACENT_TISSUE_DN	0.32544	1.16173	0.105802	0.717108
ACEVEDO_LIVER_TUMOR_VS_NORMAL_ADJACENT_TISSUE_UP	0.231457	1.05097	0.407215	0.770565
ACEVEDO_NORMAL_TISSUE_ADJACENT_TO_LIVER_TUMOR_DN	0.326969	1.27099	0	0.64461
ACEVEDO_NORMAL_TISSUE_ADJACENT_TO_LIVER_TUMOR_UP	0.233863	1.04369	0.310088	0.77373
ACOSTA_PROLIFERATION_INDEPENDENT_MYC_TARGETS_DN	0.273738	1.12452	0.10084	0.734325
ADDYA_ERYTHROID_DIFFERENTIATION_BY_HEMIN	0.313997	1.04416	0.493033	0.773691
AFFAR_YY1_TARGETS_UP	0.171907	0.854603	0.79896	0.902774
AGUIRRE_PANCREATIC_CANCER_COPY_NUMBER_UP	0.238867	1.10575	0	0.743265
AIGNER_ZEB1_TARGETS	0.302711	0.929412	0.500198	0.853749
AIYAR_COBRA1_TARGETS_DN	0.369643	1.09221	0.301345	0.751959
AIYAR_COBRA1_TARGETS_UP	0.397753	1.15982	0.305129	0.714734
AKL_HTLV1_INFECTION_UP	0.339239	1.15746	0.203322	0.717056
ALCALAY_AML_BY_NPM1_LOCALIZATION_UP	0.198321	0.896776	0.704047	0.875412
ALFANO_MYC_TARGETS	0.248953	1.09139	0.19502	0.752586
ALONSO_METASTASIS_UP	0.226808	1.04482	0.19537	0.772634
ALTEMEIER_RESPONSE_TO_LPS_WITH_MECHANICAL_VENTILATION	0.304623	1.26638	0	0.648025
AMBROSINI_FLAVOPIRIDOL_TREATMENT_TP53	0.293399	1.05745	0.303833	0.765918
AMIT_DELAYED_EARLY_GENES	0.741911	1.60002	0	0.731996
AMIT_EGF_RESPONSE_120_HELA	0.469624	1.4642	0	0.656142
AMIT_EGF_RESPONSE_120_MCF10A	0.494073	1.4367	0	0.630645
AMIT_EGF_RESPONSE_20_HELA	0.50026	1.29404	0	0.638573
AMIT_EGF_RESPONSE_20_MCF10A	0.352435	0.972731	0.600521	0.824163
AMIT_EGF_RESPONSE_240_HELA	0.407162	1.42385	0	0.624275
AMIT_EGF_RESPONSE_40_HELA	0.5344	1.41303	0	0.626234
AMIT_EGF_RESPONSE_40_MCF10A	0.519567	1.29046	0	0.640885
AMIT_EGF_RESPONSE_480_HELA	0.317063	1.18146	0.194759	0.700615
AMIT_EGF_RESPONSE_480_MCF10A	0.242591	0.957285	0.555855	0.838607
AMIT_EGF_RESPONSE_60_HELA	0.388773	1.19811	0.202997	0.681007
AMIT_EGF_RESPONSE_60_MCF10A	0.512516	1.44573	0	0.649331
AMIT_SERUM_RESPONSE_120_MCF10A	0.496668	1.58386	0	0.779399
AMIT_SERUM_RESPONSE_240_MCF10A	0.29911	1.11573	0.19992	0.736763
AMIT_SERUM_RESPONSE_40_MCF10A	0.684001	1.57159	0	0.869403
AMIT_SERUM_RESPONSE_480_MCF10A	0.306792	1.14356	0.101368	0.729206
AMIT_SERUM_RESPONSE_60_MCF10A	0.484241	1.46184	0	0.631318
AMUNDSON_DNA_DAMAGE_RESPONSE_TP53	0.386068	1.09476	0.388524	0.749462
AMUNDSON_RESPONSE_TO_ARSENITE	0.202277	1.01345	0.401354	0.792904
ANASTASSIOU_MULTICANCER_INVASIVENESS_SIGNATURE	0.153397	0.583946	0.898349	0.992768
ANDERSEN_CHOLANGIOCARCINOMA_CLASS1	0.345448	1.01312	0.402778	0.792951
ANDERSEN_CHOLANGIOCARCINOMA_CLASS2	0.276459	1.1559	0	0.717688
ANDERSEN_LIVER_CANCER_KRT19_UP	0.482479	1.38746	0.0944146	0.593906
APPEL_IMATINIB_RESPONSE	0.239139	0.892859	0.590022	0.878925
APPIERTO_RESPONSE_TO_FENRETINIDE_DN	0.405807	1.36981	0.104896	0.611036
APPIERTO_RESPONSE_TO_FENRETINIDE_UP	0.187986	0.67301	0.791958	0.980061
APRELIKOVA_BRCA1_TARGETS	0.484866	1.42341	0	0.6229
ASGHARZADEH_NEUROBLASTOMA_POOR_SURVIVAL_DN	0.314432	1.17504	0.19892	0.703082
ASTIER_INTEGRIN_SIGNALING	0.365738	1.0829	0.309719	0.755577
ASTON_MAJOR_DEPRESSIVE_DISORDER_DN	0.233491	1.03512	0.400199	0.782604
ASTON_MAJOR_DEPRESSIVE_DISORDER_UP	0.358173	1.23361	0	0.667105
AUNG_GASTRIC_CANCER	0.254715	0.789725	0.701216	0.940975
BACOLOD_RESISTANCE_TO_ALKYLATING_AGENTS_DN	0.23155	0.918111	0.493918	0.862685
BACOLOD_RESISTANCE_TO_ALKYLATING_AGENTS_UP	0.399946	1.25642	0.102069	0.646338
BAE_BRCA1_TARGETS_UP	0.308082	1.06435	0.395279	0.760632
BAELDE_DIABETIC_NEPHROPATHY_UP	0.244221	0.970641	0.510867	0.82732
BAKKER_FOXO3_TARGETS_DN	0.245438	1.12816	0.2034	0.737211
BAKKER_FOXO3_TARGETS_UP	0.334596	1.09486	0.287909	0.749707
BALDWIN_PRKCI_TARGETS_UP	0.297844	1.10081	0.101893	0.748065
BANDRES_RESPONSE_TO_CARMUSTIN_MGMT_24HR_DN	0.360175	1.02437	0.388146	0.787551
BANDRES_RESPONSE_TO_CARMUSTIN_MGMT_24HR_UP	0.431586	0.886874	0.605158	0.882038
BANDRES_RESPONSE_TO_CARMUSTIN_MGMT_48HR_DN	0.30067	1.12744	0.302083	0.737186
BANG_VERTEPORFIN_ENDOMETRIAL_CANCER_CELLS_DN	0.365777	0.928393	0.597818	0.854412
BANG_VERTEPORFIN_ENDOMETRIAL_CANCER_CELLS_UP	0.436203	1.06307	0.310324	0.764045
BARIS_THYROID_CANCER_DN	0.254069	0.82953	0.899101	0.921038
BARIS_THYROID_CANCER_UP	0.290126	0.893311	0.499297	0.878551
BARRIER_CANCER_RELAPSE_NORMAL_SAMPLE_DN	0.343784	1.09519	0.095038	0.750739
BARRIER_CANCER_RELAPSE_NORMAL_SAMPLE_UP	0.280189	1.07085	0.300895	0.759596
BARRIER_CANCER_RELAPSE_TUMOR_SAMPLE_DN	0.376251	0.994676	0.403911	0.809952
BARRIER_CANCER_RELAPSE_TUMOR_SAMPLE_UP	0.649165	1.28056	0.202514	0.646398
BARRIER_COLON_CANCER_RECURRENCE_DN	0.32126	0.890227	0.593719	0.880607
BARRIER_COLON_CANCER_RECURRENCE_UP	0.216693	0.674221	0.804619	0.979736
BASAKI_YBX1_TARGETS_UP	0.377321	1.42091	0	0.62422
BASSO_B_LYMPHOCYTE_NETWORK	0.266563	1.09661	0.29992	0.750553
BASSO_CD40_SIGNALING_DN	0.303676	1.16591	0.103261	0.712452
BASSO_CD40_SIGNALING_UP	0.176664	0.767126	0.887778	0.954217
BAUS_TFF2_TARGETS_DN	0.31754	0.748262	0.68799	0.959198
BECKER_TAMOXIFEN_RESISTANCE_UP	0.298569	0.969011	0.501601	0.830546
BEGUM_TARGETS_OF_PAX3_FOXO1_FUSION_DN	0.205514	0.735535	0.898818	0.963946
BEIER_GLIOMA_STEM_CELL_UP	0.352673	1.07686	0.197054	0.758062
BENITEZ_GBM_PROTEASOME_INHIBITION_RESPONSE	0.310986	1.37186	0	0.611087
BENPORATH_CYCLING_GENES	0.278581	1.26381	0	0.645192
BENPORATH_EED_TARGETS	0.22466	1.09255	0.10116	0.751995
BENPORATH_ES_2	0.266021	0.953054	0.493699	0.842864
BENPORATH_ES_CORE_NINE	0.497033	1.03294	0.297932	0.784797
BENPORATH_ES_CORE_NINE_CORRELATED	0.36742	1.25968	0.301902	0.647073
BENPORATH_ES_WITH_H3K27ME3	0.179797	0.90599	0.796603	0.869577
BENPORATH_MYC_MAX_TARGETS	0.228283	1.10288	0.199443	0.744423
BENPORATH_MYC_TARGETS_WITH_EBOX	0.327032	1.28433	0.0943022	0.650218
BENPORATH_NANOG_TARGETS	0.193754	0.972851	0.596632	0.824582
BENPORATH_OCT4_TARGETS	0.245557	1.09926	0.307049	0.748151
BENPORATH_PRC2_TARGETS	0.195706	0.920664	0.594128	0.860407
BENPORATH_PROLIFERATION	0.226814	0.982163	0.600159	0.817761
BENPORATH_SOX2_TARGETS	0.232514	1.13525	0.105802	0.737127
BERENJENO_ROCK_SIGNALING_NOT_VIA_RHOA_DN	0.298939	1.02284	0.403533	0.789422
BERENJENO_ROCK_SIGNALING_NOT_VIA_RHOA_UP	0.391757	1.20227	0.195574	0.675081
BERENJENO_TRANSFORMED_BY_RHOA_DN	0.221094	0.988506	0.303589	0.81431
BERENJENO_TRANSFORMED_BY_RHOA_FOREVER_DN	0.300149	1.01697	0.502189	0.793506
BERENJENO_TRANSFORMED_BY_RHOA_FOREVER_UP	0.304951	0.864248	0.606067	0.89793
BERENJENO_TRANSFORMED_BY_RHOA_UP	0.287422	1.22325	0.201164	0.672944
BERTUCCI_INVASIVE_CARCINOMA_DUCTAL_VS_LOBULAR_DN	0.212914	0.804464	0.597722	0.936132
BERTUCCI_INVASIVE_CARCINOMA_DUCTAL_VS_LOBULAR_UP	0.421903	1.13423	0.196004	0.737838
BERTUCCI_MEDULLARY_VS_DUCTAL_BREAST_CANCER_UP	0.283517	1.16746	0.204151	0.711259
BHAT_ESR1_TARGETS_NOT_VIA_AKT1_UP	0.290196	1.12945	0.204221	0.736554
BHAT_ESR1_TARGETS_VIA_AKT1_UP	0.319047	1.27689	0.100377	0.639965
BHATI_G2M_ARREST_BY_2METHOXYESTRADIOL_DN	0.304817	1.20383	0.112595	0.675736
BHATI_G2M_ARREST_BY_2METHOXYESTRADIOL_UP	0.269003	0.963574	0.510942	0.833124
BHATTACHARYA_EMBRYONIC_STEM_CELL	0.379523	1.28155	0.0946215	0.647762
BIDUS_METASTASIS_DN	0.247215	0.966781	0.598887	0.83169
BILANGES_RAPAMYCIN_SENSITIVE_GENES	0.352688	1.20245	0.105802	0.675125
BILANGES_RAPAMYCIN_SENSITIVE_VIA_TSC1_AND_TSC2	0.395034	1.37722	0.0944146	0.599234
BILANGES_SERUM_AND_RAPAMYCIN_SENSITIVE_GENES	0.361364	1.23502	0.199721	0.663466
BILANGES_SERUM_RESPONSE_TRANSLATION	0.37256	1.09754	0.30166	0.75021
BILANGES_SERUM_SENSITIVE_GENES	0.204114	0.759914	0.899101	0.956886
BILANGES_SERUM_SENSITIVE_VIA_TSC1	0.719904	1.4208	0	0.621398
BILBAN_B_CLL_LPL_DN	0.564293	1.3535	0.105295	0.605398
BILD_E2F3_ONCOGENIC_SIGNATURE	0.223997	1.06736	0.0933014	0.760808
BILD_HRAS_ONCOGENIC_SIGNATURE	0.308226	1.31384	0	0.639349
BIOCARTA_41BB_PATHWAY	0.576257	1.3935	0	0.597817
BIOCARTA_ACH_PATHWAY	0.296348	0.795643	0.806664	0.938982
BIOCARTA_AKAP95_PATHWAY	0.26768	0.683227	0.899622	0.97741
BIOCARTA_AKT_PATHWAY	0.320869	0.911507	0.707892	0.864546
BIOCARTA_ALK_PATHWAY	0.325515	1.08807	0.295072	0.755778
BIOCARTA_AMI_PATHWAY	0.22962	0.594179	0.899081	0.992274
BIOCARTA_ARENRF2_PATHWAY	0.55858	1.38724	0	0.593175
BIOCARTA_ARF_PATHWAY	0.375717	1.15987	0.203281	0.71532
BIOCARTA_ATM_PATHWAY	0.337205	0.837079	0.598559	0.914105
BIOCARTA_BAD_PATHWAY	0.339981	1.05176	0.397441	0.76875
BIOCARTA_BCELLSURVIVAL_PATHWAY	0.673353	1.46365	0	0.646229
BIOCARTA_BCR_PATHWAY	0.259117	0.927594	0.50752	0.854785
BIOCARTA_BTG2_PATHWAY	0.41224	0.976709	0.401165	0.822577
BIOCARTA_CACAM_PATHWAY	0.455915	0.94682	0.51397	0.847075
BIOCARTA_CALCINEURIN_PATHWAY	0.271325	0.86674	0.801249	0.895463
BIOCARTA_CARDIACEGF_PATHWAY	0.42494	1.07055	0.30672	0.758758
BIOCARTA_CARM1_PATHWAY	0.433346	1.05354	0.294153	0.769021
BIOCARTA_CBL_PATHWAY	0.454602	1.03113	0.305129	0.786721
BIOCARTA_CCR5_PATHWAY	0.430207	1.19793	0.207097	0.680463
BIOCARTA_CD40_PATHWAY	0.583275	1.47619	0.0925409	0.659735
BIOCARTA_CDK5_PATHWAY	0.435245	1.04409	0.388128	0.773564
BIOCARTA_CELLCYCLE_PATHWAY	0.278915	0.860098	0.607831	0.900659
BIOCARTA_CFTR_PATHWAY	0.576283	1.45607	0	0.637749
BIOCARTA_CK1_PATHWAY	0.391941	1.14446	0.292366	0.728085
BIOCARTA_COMP_PATHWAY	0.418324	1.1169	0.207532	0.737281
BIOCARTA_CPSF_PATHWAY	0.183454	0.60432	0.898411	0.991298
BIOCARTA_CYTOKINE_PATHWAY	0.422422	0.817912	0.600397	0.930417
BIOCARTA_DEATH_PATHWAY	0.302228	1.07052	0.396548	0.758489
BIOCARTA_DNAFRAGMENT_PATHWAY	0.518292	1.21965	0.187089	0.671793
BIOCARTA_DREAM_PATHWAY	0.575651	1.27842	0	0.638011
BIOCARTA_DSP_PATHWAY	0.662201	1.3802	0	0.595369
BIOCARTA_EFP_PATHWAY	0.605446	1.41589	0	0.627131
BIOCARTA_EICOSANOID_PATHWAY	0.4192	1.31096	0.102375	0.633714
BIOCARTA_EIF_PATHWAY	0.602411	1.60994	0	0.743007
BIOCARTA_EIF4_PATHWAY	0.343068	0.856497	0.502189	0.901538
BIOCARTA_EPO_PATHWAY	0.385299	1.08726	0.309472	0.755537
BIOCARTA_EPONFKB_PATHWAY	0.523828	1.51916	0	0.747806
BIOCARTA_ERK5_PATHWAY	0.463096	1.12661	0.196122	0.736815
BIOCARTA_ERYTH_PATHWAY	0.58981	1.26497	0.18561	0.645722
BIOCARTA_ETC_PATHWAY	0.68722	1.27649	0.105148	0.641041
BIOCARTA_ETS_PATHWAY	0.365965	0.936568	0.501299	0.851276
BIOCARTA_EXTRINSIC_PATHWAY	0.390315	0.948831	0.596215	0.846639
BIOCARTA_FBW7_PATHWAY	0.478856	1.09405	0.504578	0.750863
BIOCARTA_FEEDER_PATHWAY	0.329256	0.865732	0.494285	0.896583
BIOCARTA_FREE_PATHWAY	0.420803	0.904001	0.596288	0.869761
BIOCARTA_G1_PATHWAY	0.319553	1.23514	0	0.665122
BIOCARTA_G2_PATHWAY	0.270102	0.856781	0.600955	0.901578
BIOCARTA_GATA3_PATHWAY	0.460809	0.88027	0.798244	0.886458
BIOCARTA_GH_PATHWAY	0.313488	0.830864	0.596649	0.920925
BIOCARTA_GHRELIN_PATHWAY	0.55624	1.28725	0.093473	0.647423
BIOCARTA_GPCR_PATHWAY	0.294967	0.965881	0.49471	0.831873
BIOCARTA_GRANULOCYTES_PATHWAY	0.457697	1.01416	0.396343	0.791472
BIOCARTA_HER2_PATHWAY	0.280692	0.928634	0.391068	0.85442
BIOCARTA_HES_PATHWAY	0.497095	1.31895	0.193716	0.630447
BIOCARTA_HIF_PATHWAY	0.378926	1.17056	0.101776	0.709643
BIOCARTA_HSP27_PATHWAY	0.393941	0.966048	0.402117	0.832114
BIOCARTA_IGF1R_PATHWAY	0.235624	0.735139	0.898411	0.964053
BIOCARTA_IL2RB_PATHWAY	0.275917	0.818782	0.504119	0.929617
BIOCARTA_IL3_PATHWAY	0.32735	0.861864	0.691908	0.898597
BIOCARTA_IL6_PATHWAY	0.381217	1.13983	0.100978	0.727255
BIOCARTA_INFLAM_PATHWAY	0.320722	0.812014	0.705023	0.934511
BIOCARTA_INTRINSIC_PATHWAY	0.380866	1.12813	0.402753	0.736378
BIOCARTA_IRES_PATHWAY	0.621543	1.31113	0.0979764	0.634984
BIOCARTA_KREB_PATHWAY	0.334718	0.878325	0.693241	0.886948
BIOCARTA_LIS1_PATHWAY	0.442795	1.27209	0.101918	0.645562
BIOCARTA_LONGEVITY_PATHWAY	0.28161	0.594515	0.899101	0.99244
BIOCARTA_MALATEX_PATHWAY	0.325951	0.938105	0.495097	0.852061
BIOCARTA_MAPK_PATHWAY	0.251739	0.821141	0.798244	0.928324
BIOCARTA_MCALPAIN_PATHWAY	0.389937	0.871423	0.595897	0.891325
BIOCARTA_MCM_PATHWAY	0.401057	1.05067	0.287852	0.770094
BIOCARTA_MEF2D_PATHWAY	0.318902	0.773608	0.702551	0.952914
BIOCARTA_MHC_PATHWAY	0.191086	0.650229	0.898308	0.985203
BIOCARTA_MITOCHONDRIA_PATHWAY	0.300688	1.01893	0.298712	0.793022
BIOCARTA_MPR_PATHWAY	0.209067	0.495933	0.898899	0.998029
BIOCARTA_MTA3_PATHWAY	0.55561	1.42763	0	0.622364
BIOCARTA_MTOR_PATHWAY	0.405708	1.14894	0.300159	0.727216
BIOCARTA_NFKB_PATHWAY	0.311101	0.824584	0.595804	0.925226
BIOCARTA_NGF_PATHWAY	0.299441	0.820199	0.898513	0.928011
BIOCARTA_NKCELLS_PATHWAY	0.343639	0.866747	0.594665	0.895713
BIOCARTA_NO1_PATHWAY	0.244993	0.956203	0.49423	0.837353
BIOCARTA_NOS1_PATHWAY	0.284515	0.910493	0.615678	0.864994
BIOCARTA_NPC_PATHWAY	0.358601	0.949327	0.59952	0.846938
BIOCARTA_NTHI_PATHWAY	0.410237	1.0849	0.293272	0.756555
BIOCARTA_P27_PATHWAY	0.400286	1.12586	0.301353	0.737349
BIOCARTA_P53_PATHWAY	0.430441	1.36091	0.0972167	0.60622
BIOCARTA_P53HYPOXIA_PATHWAY	0.248043	0.765699	0.700976	0.954382
BIOCARTA_PDZS_PATHWAY	0.331747	0.940603	0.605057	0.850988
BIOCARTA_PITX2_PATHWAY	0.50552	1.35191	0.0930606	0.601262
BIOCARTA_PKC_PATHWAY	0.239521	0.591053	0.798365	0.992432
BIOCARTA_PLC_PATHWAY	0.308807	0.672739	0.798683	0.97996
BIOCARTA_PLCE_PATHWAY	0.417355	1.2572	0	0.64953
BIOCARTA_PLK3_PATHWAY	0.369883	0.652584	0.801081	0.985131
BIOCARTA_PML_PATHWAY	0.449218	1.04805	0.389908	0.770779
BIOCARTA_PPARG_PATHWAY	0.430484	0.945591	0.395052	0.847784
BIOCARTA_PRC2_PATHWAY	0.337975	0.739556	0.695539	0.962722
BIOCARTA_PRION_PATHWAY	0.262748	0.626947	0.805361	0.98925
BIOCARTA_PROTEASOME_PATHWAY	0.313856	0.899628	0.500402	0.872415
BIOCARTA_PTDINS_PATHWAY	0.329684	1.11778	0.310854	0.736706
BIOCARTA_PTEN_PATHWAY	0.545628	1.48686	0	0.672865
BIOCARTA_PYK2_PATHWAY	0.235965	0.82155	0.796959	0.928968
BIOCARTA_RAC1_PATHWAY	0.274184	0.959805	0.504587	0.83463
BIOCARTA_RACCYCD_PATHWAY	0.428592	1.35819	0	0.613986
BIOCARTA_RANKL_PATHWAY	0.434345	1.10164	0.306041	0.745607
BIOCARTA_RANMS_PATHWAY	0.513596	1.08623	0.305495	0.755155
BIOCARTA_RELA_PATHWAY	0.483727	1.19131	0.194729	0.691782
BIOCARTA_RHO_PATHWAY	0.402636	1.28047	0.095038	0.645995
BIOCARTA_RNA_PATHWAY	0.71931	1.61924	0	0.809948
BIOCARTA_RNAPOL3_PATHWAY	0.683743	1.36338	0	0.608603
BIOCARTA_SET_PATHWAY	0.534447	1.18915	0.297745	0.695223
BIOCARTA_SHH_PATHWAY	0.268821	0.694976	0.899081	0.976182
BIOCARTA_SKP2E2F_PATHWAY	0.428856	1.07863	0.390544	0.756347
BIOCARTA_SM_PATHWAY	0.385083	1.22307	0.101083	0.672897
BIOCARTA_STATHMIN_PATHWAY	0.242769	0.614811	0.899081	0.989578
BIOCARTA_STEM_PATHWAY	0.456766	0.924289	0.602002	0.858139
BIOCARTA_TALL1_PATHWAY	0.407421	1.00356	0.394774	0.803805
BIOCARTA_TFF_PATHWAY	0.352009	1.07245	0.39904	0.759193
BIOCARTA_TGFB_PATHWAY	0.299608	0.719735	0.89898	0.970621
BIOCARTA_TNFR2_PATHWAY	0.602459	1.48344	0	0.685097
BIOCARTA_TOB1_PATHWAY	0.462284	1.27803	0	0.638202
BIOCARTA_TRKA_PATHWAY	0.351118	0.862882	0.691723	0.898427
BIOCARTA_UCALPAIN_PATHWAY	0.236422	0.633179	0.80633	0.987723
BIOCARTA_VEGF_PATHWAY	0.373076	1.40048	0.0918448	0.598648
BIOCARTA_VIP_PATHWAY	0.360115	1.17958	0.187052	0.700395
BLALOCK_ALZHEIMERS_DISEASE_INCIPIENT_UP	0.246602	1.121	0.0946215	0.737719
BLANCO_MELO_BETA_INTERFERON_TREATED_BRONCHIAL_EPITHELIAL_CELLS_DN	0.213116	0.960984	0.798244	0.834192
BLANCO_MELO_BETA_INTERFERON_TREATED_BRONCHIAL_EPITHELIAL_CELLS_UP	0.298845	1.25926	0.105887	0.647919
BLANCO_MELO_BRONCHIAL_EPITHELIAL_CELLS_INFLUENZA_A_DEL_NS1_INFECTION_DN	0.242723	1.12034	0	0.73915
BLANCO_MELO_BRONCHIAL_EPITHELIAL_CELLS_INFLUENZA_A_DEL_NS1_INFECTION_UP	0.265786	1.21601	0	0.670698
BLANCO_MELO_BRONCHIAL_EPITHELIAL_CELLS_INFLUENZA_A_INFECTION_DN	0.426833	1.35629	0	0.607847
BLANCO_MELO_COVID19_BRONCHIAL_EPITHELIAL_CELLS_SARS_COV_2_INFECTION_DN	0.329503	1.20218	0	0.67486
BLANCO_MELO_COVID19_BRONCHIAL_EPITHELIAL_CELLS_SARS_COV_2_INFECTION_UP	0.272236	0.967517	0.408682	0.830696
BLANCO_MELO_COVID19_SARS_COV_2_INFECTION_A594_ACE2_EXPRESSING_CELLS_DN	0.352247	1.43177	0	0.621506
BLANCO_MELO_COVID19_SARS_COV_2_INFECTION_A594_ACE2_EXPRESSING_CELLS_RUXOLITINIB_DN	0.28056	0.991439	0.402103	0.811864
BLANCO_MELO_COVID19_SARS_COV_2_INFECTION_A594_ACE2_EXPRESSING_CELLS_RUXOLITINIB_UP	0.294499	1.31621	0	0.638312
BLANCO_MELO_COVID19_SARS_COV_2_INFECTION_A594_ACE2_EXPRESSING_CELLS_UP	0.320744	1.37099	0	0.614574
BLANCO_MELO_COVID19_SARS_COV_2_INFECTION_A594_CELLS_DN	0.378392	1.31216	0.0957275	0.639197
BLANCO_MELO_COVID19_SARS_COV_2_INFECTION_A594_CELLS_UP	0.308725	1.19708	0.19503	0.681507
BLANCO_MELO_COVID19_SARS_COV_2_INFECTION_CALU3_CELLS_DN	0.47606	1.17342	0.194759	0.705966
BLANCO_MELO_COVID19_SARS_COV_2_INFECTION_CALU3_CELLS_UP	0.294399	1.27037	0	0.642219
BLANCO_MELO_COVID19_SARS_COV_2_LOW_MOI_INFECTION_A594_ACE2_EXPRESSING_CELLS_UP	0.400885	1.41155	0	0.615229
BLANCO_MELO_COVID19_SARS_COV_2_POS_PATIENT_LUNG_TISSUE_DN	0.290288	1.18057	0.0938921	0.700604
BLANCO_MELO_COVID19_SARS_COV_2_POS_PATIENT_LUNG_TISSUE_UP	0.26488	1.02986	0.309018	0.784978
BLANCO_MELO_HUMAN_PARAINFLUENZA_VIRUS_3_INFECTION_A594_CELLS_DN	0.247605	1.14259	0.102	0.729007
BLANCO_MELO_HUMAN_PARAINFLUENZA_VIRUS_3_INFECTION_A594_CELLS_UP	0.215505	0.989036	0.508134	0.813793
BLANCO_MELO_INFLUENZA_A_INFECTION_A594_CELLS_DN	0.424459	1.3611	0.100457	0.606408
BLANCO_MELO_INFLUENZA_A_INFECTION_A594_CELLS_UP	0.37762	0.939838	0.586608	0.850972
BLANCO_MELO_MERS_COV_INFECTION_MCR5_CELLS_DN	0.484684	1.21845	0.100559	0.671419
BLANCO_MELO_MERS_COV_INFECTION_MCR5_CELLS_UP	0.245836	1.13231	0.0975658	0.736447
BLANCO_MELO_RESPIRATORY_SYNCYTIAL_VIRUS_INFECTION_A594_CELLS_UP	0.241188	1.05722	0.307012	0.765842
BLANCO_MELO_SARS_COV_1_INFECTION_MCR5_CELLS_UP	0.380286	1.14808	0.101766	0.727373
BLUM_RESPONSE_TO_SALIRASIB_DN	0.226812	1.02235	0.409064	0.790198
BLUM_RESPONSE_TO_SALIRASIB_UP	0.272203	1.28264	0.0943396	0.649682
BOCHKIS_FOXA2_TARGETS	0.284211	1.2389	0.104917	0.665804
BOGNI_TREATMENT_RELATED_MYELOID_LEUKEMIA_UP	0.3365	1.2111	0.102232	0.668048
BOHN_PRIMARY_IMMUNODEFICIENCY_SYNDROM_UP	0.203864	0.883605	0.603434	0.884927
BONOME_OVARIAN_CANCER_POOR_SURVIVAL_DN	0.503596	1.38933	0	0.592431
BONOME_OVARIAN_CANCER_SURVIVAL_OPTIMAL_DEBULKING	0.18366	0.895301	0.792442	0.876603
BONOME_OVARIAN_CANCER_SURVIVAL_SUBOPTIMAL_DEBULKING	0.200381	0.966859	0.594805	0.831846
BOQUEST_STEM_CELL_DN	0.204306	0.930955	0.701451	0.852935
BORLAK_LIVER_CANCER_EGF_UP	0.358111	0.979809	0.399761	0.82013
BOSCO_ALLERGEN_INDUCED_TH2_ASSOCIATED_MODULE	0.241425	1.13114	0	0.736859
BOSCO_EPITHELIAL_DIFFERENTIATION_MODULE	0.198378	0.686685	0.899542	0.975892
BOUDOUKHA_BOUND_BY_IGF2BP2	0.372047	1.43554	0	0.624518
BOYAULT_LIVER_CANCER_SUBCLASS_G12_UP	0.242804	0.987634	0.508993	0.814497
BOYAULT_LIVER_CANCER_SUBCLASS_G2	0.431719	1.25182	0.287909	0.650667
BOYAULT_LIVER_CANCER_SUBCLASS_G23_DN	0.465264	1.2764	0.101301	0.640616
BOYAULT_LIVER_CANCER_SUBCLASS_G23_UP	0.347302	1.22464	0.0942273	0.67439
BOYAULT_LIVER_CANCER_SUBCLASS_G3_DN	0.299875	1.0911	0.193523	0.752643
BOYAULT_LIVER_CANCER_SUBCLASS_G56_DN	0.221121	0.591554	0.899362	0.992609
BOYLAN_MULTIPLE_MYELOMA_C_CLUSTER_UP	0.242468	0.816535	0.635228	0.931549
BOYLAN_MULTIPLE_MYELOMA_C_D_UP	0.192618	0.827349	0.794458	0.922785
BOYLAN_MULTIPLE_MYELOMA_D_DN	0.262611	0.985213	0.496898	0.816717
BOYLAN_MULTIPLE_MYELOMA_PCA1_DN	0.474401	0.95931	0.503108	0.835577
BRACHAT_RESPONSE_TO_CAMPTOTHECIN_UP	0.455207	1.22067	0.300398	0.671259
BRACHAT_RESPONSE_TO_CISPLATIN	0.348445	1.1113	0.0938921	0.73887
BRACHAT_RESPONSE_TO_METHOTREXATE_UP	0.427086	1.20677	0.199761	0.670736
BREDEMEYER_RAG_SIGNALING_VIA_ATM_NOT_VIA_NFKB_DN	0.219113	0.811736	0.798363	0.934514
BREUHAHN_GROWTH_FACTOR_SIGNALING_IN_LIVER_CANCER	0.451696	1.2069	0.205628	0.671971
BROCKE_APOPTOSIS_REVERSED_BY_IL6	0.279812	1.21035	0	0.67038
BROWN_MYELOID_CELL_DEVELOPMENT_DN	0.296089	1.30214	0.105295	0.636021
BROWN_MYELOID_CELL_DEVELOPMENT_UP	0.284452	1.15138	0.10095	0.723727
BROWNE_HCMV_INFECTION_12HR_UP	0.206875	0.842114	0.701307	0.912346
BROWNE_HCMV_INFECTION_14HR_UP	0.266511	0.999461	0.503614	0.805601
BROWNE_HCMV_INFECTION_18HR_DN	0.357372	1.30412	0	0.63593
BROWNE_HCMV_INFECTION_1HR_DN	0.228242	1.01171	0.397441	0.795836
BROWNE_HCMV_INFECTION_20HR_UP	0.231008	0.973723	0.600279	0.825664
BROWNE_HCMV_INFECTION_24HR_DN	0.241515	0.980369	0.606561	0.819611
BROWNE_HCMV_INFECTION_2HR_UP	0.592665	1.44937	0	0.651321
BROWNE_HCMV_INFECTION_30MIN_DN	0.237299	0.993124	0.491959	0.811076
BROWNE_HCMV_INFECTION_30MIN_UP	0.359572	1.05335	0.300638	0.768553
BROWNE_HCMV_INFECTION_48HR_DN	0.186637	0.966046	0.503689	0.831779
BROWNE_HCMV_INFECTION_48HR_UP	0.213244	0.899428	0.601192	0.871836
BROWNE_HCMV_INFECTION_6HR_UP	0.223758	0.838071	0.69825	0.913405
BROWNE_HCMV_INFECTION_8HR_UP	0.232237	0.932652	0.599642	0.85215
BRUECKNER_TARGETS_OF_MIRLET7A3_DN	0.354956	1.07119	0.510575	0.759864
BRUECKNER_TARGETS_OF_MIRLET7A3_UP	0.243986	1.06128	0.20488	0.764133
BRUINS_UVC_RESPONSE_MIDDLE	0.252298	0.999208	0.492203	0.805855
BRUINS_UVC_RESPONSE_VIA_TP53_GROUP_A	0.172137	0.919751	0.908199	0.861147
BRUINS_UVC_RESPONSE_VIA_TP53_GROUP_B	0.214994	1.05892	0.200836	0.766506
BRUINS_UVC_RESPONSE_VIA_TP53_GROUP_C	0.282104	1.08914	0.308821	0.754495
BRUINS_UVC_RESPONSE_VIA_TP53_GROUP_D	0.175219	0.867677	0.899821	0.894695
BUFFA_HYPOXIA_METAGENE	0.378679	1.238	0.198125	0.666607
BURTON_ADIPOGENESIS_1	0.600237	1.38507	0	0.597297
BURTON_ADIPOGENESIS_2	0.311733	1.14315	0.0945462	0.72805
BURTON_ADIPOGENESIS_3	0.268092	1.06536	0.396016	0.760492
BURTON_ADIPOGENESIS_4	0.243806	0.968087	0.595476	0.830422
BURTON_ADIPOGENESIS_5	0.279125	0.931407	0.510942	0.853445
BURTON_ADIPOGENESIS_6	0.2302	0.9556	0.493426	0.838661
BURTON_ADIPOGENESIS_8	0.317186	1.15844	0.201326	0.716174
BURTON_ADIPOGENESIS_9	0.258572	0.969824	0.592163	0.828377
BURTON_ADIPOGENESIS_PEAK_AT_0HR	0.185036	0.653585	0.898635	0.98473
BURTON_ADIPOGENESIS_PEAK_AT_16HR	0.32859	1.06674	0.407512	0.759664
BURTON_ADIPOGENESIS_PEAK_AT_2HR	0.535138	1.35523	0	0.608184
BURTON_ADIPOGENESIS_PEAK_AT_8HR	0.320004	1.02975	0.285234	0.784923
BUYTAERT_PHOTODYNAMIC_THERAPY_STRESS_DN	0.249667	1.15702	0.095038	0.716522
BUYTAERT_PHOTODYNAMIC_THERAPY_STRESS_UP	0.248431	1.15395	0	0.719792
BYSTROEM_CORRELATED_WITH_IL5_UP	0.333955	1.05046	0.402241	0.77003
BYSTRYKH_HEMATOPOIESIS_STEM_CELL_AND_BRAIN_QTL_TRANS	0.28399	1.19801	0.101002	0.680643
BYSTRYKH_HEMATOPOIESIS_STEM_CELL_FGF3	0.337015	0.689443	0.899662	0.975705
BYSTRYKH_HEMATOPOIESIS_STEM_CELL_IL3RA	0.409124	0.869247	0.495179	0.893771
BYSTRYKH_HEMATOPOIESIS_STEM_CELL_QTL_CIS	0.270691	1.02708	0.193336	0.786987
CADWELL_ATG16L1_TARGETS_DN	0.219937	0.905188	0.604283	0.870291
CAFFAREL_RESPONSE_TO_THC_24HR_5_UP	0.357802	1.0599	0.298644	0.764157
CAFFAREL_RESPONSE_TO_THC_8HR_3_DN	0.30341	0.699523	0.898411	0.974889
CAFFAREL_RESPONSE_TO_THC_8HR_5_DN	0.631255	1.44973	0	0.654227
CAFFAREL_RESPONSE_TO_THC_DN	0.355507	1.12644	0.19391	0.736923
CAIRO_HEPATOBLASTOMA_CLASSES_DN	0.228006	1.03645	0.293238	0.780836
CAIRO_HEPATOBLASTOMA_CLASSES_UP	0.240958	1.12637	0.194594	0.736606
CAIRO_HEPATOBLASTOMA_POOR_SURVIVAL	0.343701	0.911986	0.601119	0.864634
CAIRO_LIVER_DEVELOPMENT_UP	0.24872	1.00733	0.30166	0.801956
CAIRO_PML_TARGETS_BOUND_BY_MYC_UP	0.374288	1.0701	0.296978	0.757904
CAMPS_COLON_CANCER_COPY_NUMBER_DN	0.327213	1.07129	0.404672	0.760289
CAMPS_COLON_CANCER_COPY_NUMBER_UP	0.394481	1.41611	0	0.632283
CARD_MIR302A_TARGETS	0.25116	1.00943	0.4954	0.799204
CARDOSO_RESPONSE_TO_GAMMA_RADIATION_AND_3AB	0.51936	1.46709	0	0.651022
CARRILLOREIXACH_HEPATOBLASTOMA_VS_NORMAL_DN	0.23206	1.09976	0.0947536	0.748433
CARRILLOREIXACH_HEPATOBLASTOMA_VS_NORMAL_UP	0.189713	0.937799	0.700496	0.852001
CARRILLOREIXACH_MRS3_VS_LOWER_RISK_HEPATOBLASTOMA_UP	0.253392	1.02323	0.403773	0.789131
CASORELLI_ACUTE_PROMYELOCYTIC_LEUKEMIA_DN	0.191348	0.88946	0.711107	0.880748
CASORELLI_APL_SECONDARY_VS_DE_NOVO_UP	0.316938	1.18238	0.0977023	0.699193
CASTELLANO_HRAS_AND_NRAS_TARGETS_DN	0.632207	1.26896	0.105001	0.644501
CASTELLANO_NRAS_TARGETS_DN	0.437243	1.11574	0.202111	0.737195
CASTELLANO_NRAS_TARGETS_UP	0.327043	1.30212	0.1008	0.634858
CAVARD_LIVER_CANCER_MALIGNANT_VS_BENIGN	0.17013	0.550576	0.899242	0.996292
CEBALLOS_TARGETS_OF_TP53_AND_MYC_DN	0.412174	1.21356	0.0940222	0.669006
CEBALLOS_TARGETS_OF_TP53_AND_MYC_UP	0.424159	0.950232	0.49207	0.846322
CERVERA_SDHB_TARGETS_1_UP	0.182449	0.889428	0.694878	0.87997
CERVERA_SDHB_TARGETS_2	0.218444	0.933983	0.705906	0.853215
CHANDRAN_METASTASIS_DN	0.231116	1.03875	0.51576	0.77793
CHANDRAN_METASTASIS_TOP50_DN	0.292448	1.14837	0.207388	0.727174
CHANG_IMMORTALIZED_BY_HPV31_UP	0.288443	1.10398	0.296627	0.744341
CHANG_POU5F1_TARGETS_DN	0.316809	0.795724	0.602475	0.939161
CHANGOLKAR_H2AFY_TARGETS_DN	0.379568	1.17014	0.187313	0.70764
CHARAFE_BREAST_CANCER_BASAL_VS_MESENCHYMAL_DN	0.255907	1.02613	0.390126	0.78602
CHARAFE_BREAST_CANCER_BASAL_VS_MESENCHYMAL_UP	0.272609	1.10169	0.186643	0.745948
CHARAFE_BREAST_CANCER_LUMINAL_VS_BASAL_DN	0.180252	0.877214	0.899242	0.888589
CHARAFE_BREAST_CANCER_LUMINAL_VS_MESENCHYMAL_DN	0.225098	0.989396	0.414174	0.813888
CHARAFE_BREAST_CANCER_LUMINAL_VS_MESENCHYMAL_UP	0.23124	1.11673	0.100978	0.736676
CHASSOT_SKIN_WOUND	0.69831	1.38325	0.100596	0.594712
CHAUHAN_RESPONSE_TO_METHOXYESTRADIOL_DN	0.288678	1.15936	0.104948	0.715703
CHAUHAN_RESPONSE_TO_METHOXYESTRADIOL_UP	0.467249	1.39542	0.0943022	0.59844
CHEMNITZ_RESPONSE_TO_PROSTAGLANDIN_E2_UP	0.208567	0.975416	0.599124	0.823291
CHEN_ETV5_TARGETS_TESTIS	0.303536	0.916846	0.498507	0.863934
CHEN_HOXA5_TARGETS_6HR_UP	0.754218	1.33647	0	0.60722
CHEN_HOXA5_TARGETS_9HR_DN	0.573548	1.54554	0	0.845351
CHEN_HOXA5_TARGETS_9HR_UP	0.275418	1.24437	0	0.658379
CHEN_LUNG_CANCER_SURVIVAL	0.440915	1.08483	0.300983	0.756397
CHEN_LVAD_SUPPORT_OF_FAILING_HEART_DN	0.298761	1.04617	0.392311	0.770935
CHEN_LVAD_SUPPORT_OF_FAILING_HEART_UP	0.327223	1.31434	0	0.638661
CHEN_METABOLIC_SYNDROM_NETWORK	0.19607	0.971241	0.698671	0.826365
CHEN_NEUROBLASTOMA_COPY_NUMBER_GAINS	0.23421	0.832611	0.898858	0.919106
CHEN_PDGF_TARGETS	0.375205	1.10724	0.201994	0.744275
CHENG_IMPRINTED_BY_ESTRADIOL	0.31954	1.35678	0	0.609711
CHENG_RESPONSE_TO_NICKEL_ACETATE	0.25514	0.917987	0.60012	0.862617
CHEOK_RESPONSE_TO_HD_MTX_UP	0.398412	0.85563	0.710632	0.902714
CHEOK_RESPONSE_TO_MERCAPTOPURINE_AND_LD_MTX_UP	0.743784	1.37038	0	0.614095
CHEOK_RESPONSE_TO_MERCAPTOPURINE_DN	0.279853	0.838868	0.587384	0.913233
CHEOK_RESPONSE_TO_MERCAPTOPURINE_UP	0.489715	1.06676	0.50736	0.76
CHESLER_BRAIN_HIGHEST_GENETIC_VARIANCE	0.288108	1.11738	0.101959	0.736058
CHESLER_BRAIN_QTL_CIS	0.230304	0.904193	0.604721	0.870157
CHIANG_LIVER_CANCER_SUBCLASS_CTNNB1_UP	0.240742	1.08539	0.192338	0.756844
CHIANG_LIVER_CANCER_SUBCLASS_INTERFERON_DN	0.256417	0.931503	0.504018	0.853532
CHIANG_LIVER_CANCER_SUBCLASS_PROLIFERATION_DN	0.169359	0.777264	0.898472	0.949024
CHIANG_LIVER_CANCER_SUBCLASS_PROLIFERATION_UP	0.23197	1.0256	0.30166	0.787102
CHIANG_LIVER_CANCER_SUBCLASS_UNANNOTATED_UP	0.241522	1.12824	0.0933573	0.737354
CHIARADONNA_NEOPLASTIC_TRANSFORMATION_CDC25_DN	0.253092	1.02533	0.395279	0.787106
CHIARADONNA_NEOPLASTIC_TRANSFORMATION_CDC25_UP	0.218556	0.955333	0.604911	0.83826
CHIARADONNA_NEOPLASTIC_TRANSFORMATION_KRAS_CDC25_DN	0.246872	0.822148	0.793476	0.928338
CHIARADONNA_NEOPLASTIC_TRANSFORMATION_KRAS_CDC25_UP	0.259772	1.20644	0.197742	0.671675
CHIARADONNA_NEOPLASTIC_TRANSFORMATION_KRAS_DN	0.31928	1.15559	0.195691	0.717684
CHIARADONNA_NEOPLASTIC_TRANSFORMATION_KRAS_UP	0.238275	1.00169	0.404686	0.803816
CHIARETTI_ACUTE_LYMPHOBLASTIC_LEUKEMIA_ZAP70	0.253393	0.905528	0.598555	0.870059
CHIARETTI_T_ALL_RELAPSE_PROGNOSIS	0.346304	0.9338	0.4	0.852629
CHIBA_RESPONSE_TO_TSA	0.421665	1.33199	0.101301	0.605445
CHIBA_RESPONSE_TO_TSA_DN	0.210289	0.767356	0.798361	0.954377
CHIBA_RESPONSE_TO_TSA_UP	0.417642	1.40572	0	0.61632
CHICAS_RB1_TARGETS_CONFLUENT	0.195254	0.970938	0.643505	0.826852
CHICAS_RB1_TARGETS_GROWING	0.21757	0.94313	0.39761	0.849251
CHICAS_RB1_TARGETS_LOW_SERUM	0.411662	1.4087	0	0.619591
CHNG_MULTIPLE_MYELOMA_HYPERPLOID_DN	0.492049	1.47108	0	0.669306
CHNG_MULTIPLE_MYELOMA_HYPERPLOID_UP	0.482438	1.42054	0	0.621007
CHO_NR4A1_TARGETS	0.322919	0.875717	0.600964	0.889806
CHOI_ATL_STAGE_PREDICTOR	0.191763	0.73911	0.898939	0.962581
CHOW_RASSF1_TARGETS_DN	0.430357	1.26458	0.19988	0.646465
CHUANG_OXIDATIVE_STRESS_RESPONSE_DN	0.423681	0.960352	0.493219	0.834397
CHUANG_OXIDATIVE_STRESS_RESPONSE_UP	0.424664	1.20912	0	0.669891
CHUNG_BLISTER_CYTOTOXICITY_UP	0.264326	1.27036	0	0.64145
CHYLA_CBFA2T3_TARGETS_DN	0.23558	1.06463	0.318364	0.760118
CHYLA_CBFA2T3_TARGETS_UP	0.182368	0.888733	0.798002	0.880385
CLAUS_PGR_POSITIVE_MENINGIOMA_DN	0.472628	1.2642	0.304037	0.645732
CLAUS_PGR_POSITIVE_MENINGIOMA_UP	0.392966	0.888158	0.689146	0.880819
CLIMENT_BREAST_CANCER_COPY_NUMBER_UP	0.342491	1.18506	0.100941	0.700132
COATES_MACROPHAGE_M1_VS_M2_DN	0.350251	1.16113	0.100377	0.716116
COLINA_TARGETS_OF_4EBP1_AND_4EBP2	0.183492	0.940048	0.5	0.850853
COLLER_MYC_TARGETS_UP	0.251527	0.792861	0.708633	0.939474
COLLIS_PRKDC_REGULATORS	0.339824	0.858577	0.802198	0.900673
COLLIS_PRKDC_SUBSTRATES	0.34508	0.910502	0.604581	0.865297
CONCANNON_APOPTOSIS_BY_EPOXOMICIN_DN	0.306222	1.23219	0.101464	0.666532
CONCANNON_APOPTOSIS_BY_EPOXOMICIN_UP	0.223602	1.02245	0.290457	0.790699
CONRAD_GERMLINE_STEM_CELL	0.653773	1.44521	0	0.638412
CONRAD_STEM_CELL	0.213623	0.862789	0.799164	0.898186
CORRE_MULTIPLE_MYELOMA_DN	0.188472	0.700085	0.898308	0.97469
CORRE_MULTIPLE_MYELOMA_UP	0.369888	1.31468	0.100619	0.638246
COULOUARN_TEMPORAL_TGFB1_SIGNATURE_DN	0.252766	1.08665	0.202321	0.755098
COULOUARN_TEMPORAL_TGFB1_SIGNATURE_UP	0.300679	1.21523	0	0.669697
CREIGHTON_AKT1_SIGNALING_VIA_MTOR_DN	0.42869	1.30428	0.0943022	0.63665
CREIGHTON_AKT1_SIGNALING_VIA_MTOR_UP	0.273382	0.94702	0.402806	0.846911
CREIGHTON_ENDOCRINE_THERAPY_RESISTANCE_1	0.24616	1.16061	0.0947536	0.715292
CROMER_METASTASIS_DN	0.256312	0.982239	0.492388	0.817793
CROONQUIST_IL6_DEPRIVATION_DN	0.25689	1.03555	0.395701	0.782263
CROONQUIST_IL6_DEPRIVATION_UP	0.263129	0.905859	0.503987	0.869394
CROONQUIST_NRAS_SIGNALING_DN	0.376826	1.24907	0	0.652638
CROONQUIST_NRAS_SIGNALING_UP	0.34565	0.957484	0.496494	0.838667
CROONQUIST_NRAS_VS_STROMAL_STIMULATION_DN	0.305275	1.22879	0	0.672368
CROONQUIST_NRAS_VS_STROMAL_STIMULATION_UP	0.267321	0.972835	0.496808	0.824319
CROONQUIST_STROMAL_STIMULATION_DN	0.364933	0.909402	0.494214	0.865989
CROONQUIST_STROMAL_STIMULATION_UP	0.403056	1.27957	0.205941	0.643654
CUI_GLUCOSE_DEPRIVATION	0.244822	0.984672	0.503088	0.817436
CUI_TCF21_TARGETS_2_UP	0.202457	0.968212	0.600161	0.83073
CUI_TCF21_TARGETS_DN	0.257636	0.781723	0.595324	0.947748
DACOSTA_ERCC3_ALLELE_XPCS_VS_TTD_UP	0.359779	1.00799	0.411528	0.800373
DACOSTA_LOW_DOSE_UV_RESPONSE_VIA_ERCC3_XPCS_DN	0.671586	1.42901	0.0977218	0.626297
DACOSTA_LOW_DOSE_UV_RESPONSE_VIA_ERCC3_XPCS_UP	0.647373	1.30752	0.101927	0.63777
DACOSTA_UV_RESPONSE_VIA_ERCC3_COMMON_UP	0.357315	1.2628	0	0.642488
DACOSTA_UV_RESPONSE_VIA_ERCC3_TTD_UP	0.282361	1.03359	0.30166	0.785265
DACOSTA_UV_RESPONSE_VIA_ERCC3_UP	0.315279	1.25459	0.100377	0.651456
DAIRKEE_CANCER_PRONE_RESPONSE_BPA	0.118543	0.555476	0.899702	0.996788
DAIRKEE_CANCER_PRONE_RESPONSE_BPA_E2	0.314684	1.27848	0.094697	0.638898
DAIRKEE_CANCER_PRONE_RESPONSE_E2	0.508647	1.4635	0	0.643253
DALESSIO_TSA_RESPONSE	0.677503	1.42615	0	0.622541
DANG_BOUND_BY_MYC	0.24263	1.14091	0.199165	0.727542
DANG_MYC_TARGETS_DN	0.380898	1.15094	0.105295	0.72464
DANG_MYC_TARGETS_UP	0.348297	1.21315	0.194759	0.669605
DANG_REGULATED_BY_MYC_DN	0.268738	1.13205	0.104543	0.736525
DANG_REGULATED_BY_MYC_UP	0.37381	1.25668	0.194759	0.648297
DARWICHE_PAPILLOMA_PROGRESSION_RISK	0.285306	1.06741	0.105506	0.761486
DARWICHE_PAPILLOMA_RISK_HIGH_UP	0.216371	0.871819	0.4	0.891647
DARWICHE_PAPILLOMA_RISK_LOW_UP	0.244086	1.07501	0.297847	0.757602
DARWICHE_SKIN_TUMOR_PROMOTER_UP	0.228379	0.962194	0.502494	0.83459
DARWICHE_SQUAMOUS_CELL_CARCINOMA_UP	0.219986	0.893974	0.499504	0.878598
DASU_IL6_SIGNALING_SCAR_DN	0.315461	0.827123	0.60834	0.922703
DAUER_STAT3_TARGETS_UP	0.302914	1.02208	0.392857	0.790512
DAVICIONI_MOLECULAR_ARMS_VS_ERMS_DN	0.264207	0.97657	0.396425	0.822763
DAVIES_MULTIPLE_MYELOMA_VS_MGUS_DN	0.243721	0.724449	0.79513	0.969604
DAVIES_MULTIPLE_MYELOMA_VS_MGUS_UP	0.350195	0.852437	0.705554	0.903455
DAZARD_RESPONSE_TO_UV_NHEK_UP	0.465592	1.53087	0	0.785924
DAZARD_RESPONSE_TO_UV_SCC_UP	0.254519	0.88185	0.69484	0.885606
DAZARD_UV_RESPONSE_CLUSTER_G1	0.379372	1.26649	0	0.649617
DAZARD_UV_RESPONSE_CLUSTER_G2	0.521575	1.09326	0.299661	0.751329
DAZARD_UV_RESPONSE_CLUSTER_G24	0.3555	1.0484	0.495704	0.771287
DAZARD_UV_RESPONSE_CLUSTER_G28	0.513596	1.08096	0.395302	0.754988
DAZARD_UV_RESPONSE_CLUSTER_G3	0.261921	0.81152	0.804619	0.934253
DAZARD_UV_RESPONSE_CLUSTER_G4	0.667743	1.43942	0	0.631091
DAZARD_UV_RESPONSE_CLUSTER_G5	0.679596	1.51269	0	0.705694
DEBOSSCHER_NFKB_TARGETS_REPRESSED_BY_GLUCOCORTICOIDS	0.704316	1.36086	0.10124	0.605031
DELACROIX_RAR_BOUND_ES	0.248561	1.16461	0	0.715321
DELACROIX_RAR_TARGETS_UP	0.50485	1.38474	0	0.596921
DELACROIX_RARG_BOUND_MEF	0.285428	1.26191	0	0.643734
DELASERNA_MYOD_TARGETS_UP	0.241298	1.08534	0.200199	0.756563
DELLA_RESPONSE_TO_TSA_AND_BUTYRATE	0.248067	0.622264	0.899482	0.989462
DELPUECH_FOXO3_TARGETS_DN	0.351715	1.15207	0.102395	0.722242
DELPUECH_FOXO3_TARGETS_UP	0.281563	0.940196	0.499106	0.851027
DELYS_THYROID_CANCER_UP	0.192394	0.900552	0.637327	0.872011
DEN_INTERACT_WITH_LCA5	0.305418	0.892293	0.899222	0.87904
DER_IFN_GAMMA_RESPONSE_DN	0.336216	0.803511	0.898411	0.936609
DESERT_STEM_CELL_HEPATOCELLULAR_CARCINOMA_SUBCLASS_UP	0.20666	0.872157	0.806753	0.891601
DEURIG_T_CELL_PROLYMPHOCYTIC_LEUKEMIA_UP	0.242951	1.14157	0	0.729105
DI_MARTINO_MATRISOME_HIGHLY_PROLIFERATIVE_HNSCC_TUMOR_CELL_DERIVED	0.222476	0.579717	0.899362	0.993373
DIAZ_CHRONIC_MYELOGENOUS_LEUKEMIA_DN	0.282334	1.24266	0.097488	0.660604
DING_LUNG_CANCER_MUTATED_FREQUENTLY	0.322086	0.848637	0.696867	0.90764
DIRMEIER_LMP1_RESPONSE_EARLY	0.486768	1.43202	0.0948293	0.623466
DIRMEIER_LMP1_RESPONSE_LATE_DN	0.483215	1.47619	0	0.653896
DIRMEIER_LMP1_RESPONSE_LATE_UP	0.309337	1.21194	0	0.667793
DITTMER_PTHLH_TARGETS_DN	0.248084	0.986741	0.588623	0.815169
DITTMER_PTHLH_TARGETS_UP	0.279133	1.13285	0.307049	0.735965
DOANE_BREAST_CANCER_CLASSES_DN	0.14341	0.477993	0.898899	0.997991
DOANE_BREAST_CANCER_ESR1_UP	0.235599	0.899205	0.604864	0.871763
DOANE_RESPONSE_TO_ANDROGEN_DN	0.246976	1.06098	0.105043	0.763625
DOANE_RESPONSE_TO_ANDROGEN_UP	0.216952	0.973569	0.615816	0.825395
DORMOY_ELAVL1_TARGETS	0.336759	0.796655	0.605353	0.939269
DORN_ADENOVIRUS_INFECTION_12HR_UP	0.387216	1.07347	0.302015	0.758939
DORN_ADENOVIRUS_INFECTION_24HR_DN	0.246045	0.815041	0.797674	0.932516
DORN_ADENOVIRUS_INFECTION_24HR_UP	0.46952	1.05779	0.292746	0.766938
DORN_ADENOVIRUS_INFECTION_32HR_UP	0.502589	1.16834	0.299801	0.710272
DORN_ADENOVIRUS_INFECTION_48HR_DN	0.247338	0.742665	0.797674	0.961202
DORN_ADENOVIRUS_INFECTION_48HR_UP	0.322061	1.05713	0.298496	0.765723
DORSAM_HOXA9_TARGETS_DN	0.447369	1.51199	0	0.691583
DORSAM_HOXA9_TARGETS_UP	0.473063	1.37961	0.0948293	0.594188
DOUGLAS_BMI1_TARGETS_DN	0.219195	0.986825	0.494326	0.815289
DOUGLAS_BMI1_TARGETS_UP	0.216471	0.995595	0.302994	0.809997
DUAN_PRDM5_TARGETS	0.265903	0.899545	0.505089	0.871989
DUNNE_TARGETS_OF_AML1_MTG8_FUSION_DN	0.356996	0.927313	0.508593	0.854666
DURAND_STROMA_NS_UP	0.242489	0.990524	0.491895	0.812738
DURCHDEWALD_SKIN_CARCINOGENESIS_DN	0.209627	0.957577	0.609948	0.83902
DURCHDEWALD_SKIN_CARCINOGENESIS_UP	0.242096	0.959309	0.610014	0.835257
DUTERTRE_ESTRADIOL_RESPONSE_24HR_UP	0.275252	1.2316	0.0944146	0.666324
DUTERTRE_ESTRADIOL_RESPONSE_6HR_UP	0.29206	1.22973	0.19503	0.671448
DUTTA_APOPTOSIS_VIA_NFKB	0.393084	1.28011	0	0.64525
EBAUER_MYOGENIC_TARGETS_OF_PAX3_FOXO1_FUSION	0.197025	0.712951	0.898777	0.972479
EBAUER_TARGETS_OF_PAX3_FOXO1_FUSION_UP	0.266669	1.04737	0.199602	0.770179
EHLERS_ANEUPLOIDY_DN	0.303737	0.826631	0.6064	0.923062
EHRLICH_ICF_SYNDROM_DN	0.341803	0.962588	0.40032	0.835162
ELLWOOD_MYC_TARGETS_DN	0.23879	0.823679	0.699761	0.926304
ELLWOOD_MYC_TARGETS_UP	0.504376	1.15887	0.203281	0.716363
ELVIDGE_HIF1A_AND_HIF2A_TARGETS_DN	0.256641	1.19024	0.204846	0.693547
ELVIDGE_HIF1A_AND_HIF2A_TARGETS_UP	0.47058	1.44528	0	0.642741
ELVIDGE_HIF1A_TARGETS_UP	0.386231	1.29853	0.0947536	0.636942
ELVIDGE_HYPOXIA_BY_DMOG_DN	0.244867	0.930546	0.609815	0.853132
ELVIDGE_HYPOXIA_BY_DMOG_UP	0.228166	1.13139	0.20338	0.736538
ELVIDGE_HYPOXIA_DN	0.352251	1.29293	0.199602	0.636723
ELVIDGE_HYPOXIA_UP	0.257386	1.14968	0	0.726219
ENGELMANN_CANCER_PROGENITORS_DN	0.254537	0.925061	0.601719	0.857353
ENGELMANN_CANCER_PROGENITORS_UP	0.315715	1.00807	0.300398	0.800626
ENK_UV_RESPONSE_EPIDERMIS_DN	0.218763	1.11883	0.105043	0.739517
ENK_UV_RESPONSE_EPIDERMIS_UP	0.25412	1.07929	0.301479	0.758915
ENK_UV_RESPONSE_KERATINOCYTE_UP	0.349315	1.3851	0	0.599319
EPPERT_HSC_R	0.235492	0.855491	0.694146	0.902631
FARDIN_HYPOXIA_11	0.290481	1.14741	0.202919	0.728097
FARMER_BREAST_CANCER_CLUSTER_6	0.37199	1.22471	0.100817	0.674978
FERNANDEZ_BOUND_BY_MYC	0.309029	1.20883	0.095038	0.670285
FERRANDO_T_ALL_WITH_MLL_ENL_FUSION_DN	0.385658	1.3167	0.198337	0.637946
FERRARI_RESPONSE_TO_FENRETINIDE_UP	0.417463	1.25439	0	0.649636
FERREIRA_EWINGS_SARCOMA_UNSTABLE_VS_STABLE_UP	0.228305	1.03914	0.297686	0.777407
FEVR_CTNNB1_TARGETS_UP	0.22568	1.01996	0.31009	0.792729
FIGUEROA_AML_METHYLATION_CLUSTER_4_DN	0.521538	1.22079	0.193214	0.671103
FIGUEROA_AML_METHYLATION_CLUSTER_6_DN	0.374986	1.19323	0.101099	0.687368
FINETTI_BREAST_CANCER_KINOME_RED	0.328887	0.861915	0.600601	0.89874
FIRESTEIN_CTNNB1_PATHWAY	0.467009	1.32168	0	0.624841
FIRESTEIN_CTNNB1_PATHWAY_AND_PROLIFERATION	0.361681	0.820809	0.792374	0.928104
FISCHER_DIRECT_P53_TARGETS_META_ANALYSIS	0.248828	1.11036	0.302326	0.73895
FISCHER_DREAM_TARGETS	0.244807	1.12668	0.19988	0.737335
FISCHER_G1_S_CELL_CYCLE	0.292614	1.25061	0.310574	0.650677
FISCHER_G2_M_CELL_CYCLE	0.211613	0.881872	0.806934	0.885827
FLECHNER_BIOPSY_KIDNEY_TRANSPLANT_OK_VS_DONOR_DN	0.499167	1.12703	0.302135	0.737804
FLECHNER_BIOPSY_KIDNEY_TRANSPLANT_REJECTED_VS_OK_UP	0.183176	0.738071	0.701516	0.962518
FLECHNER_PBL_KIDNEY_TRANSPLANT_OK_VS_DONOR_UP	0.279928	1.25291	0	0.650048
FLECHNER_PBL_KIDNEY_TRANSPLANT_REJECTED_VS_OK_DN	0.277971	0.929332	0.605247	0.853708
FLORIO_NEOCORTEX_BASAL_RADIAL_GLIA_DN	0.232321	0.997368	0.304409	0.8073
FLOTHO_PEDIATRIC_ALL_THERAPY_RESPONSE_DN	0.447737	1.43426	0	0.625418
FLOTHO_PEDIATRIC_ALL_THERAPY_RESPONSE_UP	0.299664	1.08946	0.304609	0.754026
FONTAINE_PAPILLARY_THYROID_CARCINOMA_DN	0.240357	0.940944	0.684959	0.850858
FONTAINE_PAPILLARY_THYROID_CARCINOMA_UP	0.196758	0.750396	0.898533	0.958761
FONTAINE_THYROID_TUMOR_UNCERTAIN_MALIGNANCY_DN	0.324119	1.15292	0.186569	0.720569
FOROUTAN_INTEGRATED_TGFB_EMT_DN	0.268854	1.01069	0.504325	0.796734
FOROUTAN_INTEGRATED_TGFB_EMT_UP	0.293473	1.03998	0.307355	0.776656
FOROUTAN_PRODRANK_TGFB_EMT_UP	0.229122	0.878785	0.697925	0.886536
FOROUTAN_TGFB_EMT_DN	0.170762	0.738302	0.898737	0.962562
FOROUTAN_TGFB_EMT_UP	0.220911	0.873316	0.605347	0.891342
FORTSCHEGGER_PHF8_TARGETS_DN	0.221618	1.07298	0.300159	0.759301
FORTSCHEGGER_PHF8_TARGETS_UP	0.223757	1.03112	0.393341	0.786391
FOSTER_KDM1A_TARGETS_DN	0.191302	0.82435	0.711214	0.925205
FOSTER_TOLERANT_MACROPHAGE_DN	0.253138	1.20525	0.094565	0.673136
FOURNIER_ACINAR_DEVELOPMENT_EARLY_UP	0.585166	1.42886	0	0.623624
FOURNIER_ACINAR_DEVELOPMENT_LATE_2	0.252091	1.03715	0.408212	0.77903
FOURNIER_ACINAR_DEVELOPMENT_LATE_DN	0.361824	1.20726	0.29996	0.671882
FRASOR_RESPONSE_TO_ESTRADIOL_DN	0.241528	0.939251	0.401354	0.851866
FRASOR_RESPONSE_TO_SERM_OR_FULVESTRANT_DN	0.272975	0.887985	0.695164	0.880839
FRASOR_TAMOXIFEN_RESPONSE_DN	0.523602	1.33114	0	0.605931
FRASOR_TAMOXIFEN_RESPONSE_UP	0.178578	0.533597	0.899382	0.997393
FRIDMAN_SENESCENCE_DN	0.374538	0.853644	0.706105	0.9035
FRIDMAN_SENESCENCE_UP	0.269237	1.10704	0.200159	0.743422
FUKUSHIMA_TNFSF11_TARGETS	0.434605	1.22339	0.101368	0.673317
FULCHER_INFLAMMATORY_RESPONSE_LECTIN_VS_LPS_DN	0.214736	1.04385	0.311107	0.773275
FULCHER_INFLAMMATORY_RESPONSE_LECTIN_VS_LPS_UP	0.197722	0.987659	0.393698	0.814795
FUNG_IL2_SIGNALING_2	0.366175	0.91967	0.589964	0.860968
GAJATE_RESPONSE_TO_TRABECTEDIN_DN	0.309565	1.07524	0.302247	0.757708
GAJATE_RESPONSE_TO_TRABECTEDIN_UP	0.223274	0.855366	0.791901	0.90262
GALIE_TUMOR_ANGIOGENESIS	0.421875	1.10003	0.190761	0.749145
GALINDO_IMMUNE_RESPONSE_TO_ENTEROTOXIN	0.404921	1.34998	0	0.601042
GALLUZZI_PERMEABILIZE_MITOCHONDRIA	0.383689	1.21929	0.202511	0.671824
GALLUZZI_PREVENT_MITOCHONDIAL_PERMEABILIZATION	0.31348	0.91938	0.505998	0.861192
GARCIA_TARGETS_OF_FLI1_AND_DAX1_DN	0.349653	1.41786	0	0.628924
GARCIA_TARGETS_OF_FLI1_AND_DAX1_UP	0.245257	0.914949	0.497785	0.865245
GARGALOVIC_RESPONSE_TO_OXIDIZED_PHOSPHOLIPIDS_BLACK_UP	0.39054	1.17364	0.309204	0.706783
GARGALOVIC_RESPONSE_TO_OXIDIZED_PHOSPHOLIPIDS_BLUE_UP	0.43343	1.55471	0	0.804064
GARGALOVIC_RESPONSE_TO_OXIDIZED_PHOSPHOLIPIDS_CYAN_UP	0.449892	1.4061	0	0.616685
GARGALOVIC_RESPONSE_TO_OXIDIZED_PHOSPHOLIPIDS_GREEN_DN	0.304489	1.0213	0.493003	0.791196
GARGALOVIC_RESPONSE_TO_OXIDIZED_PHOSPHOLIPIDS_GREEN_UP	0.362329	0.989583	0.405162	0.813555
GARGALOVIC_RESPONSE_TO_OXIDIZED_PHOSPHOLIPIDS_GREY_UP	0.313545	0.867842	0.490138	0.895113
GARGALOVIC_RESPONSE_TO_OXIDIZED_PHOSPHOLIPIDS_LIGHTYELLOW_UP	0.384207	0.943145	0.507579	0.849512
GARGALOVIC_RESPONSE_TO_OXIDIZED_PHOSPHOLIPIDS_MAGENTA_UP	0.517061	1.39072	0.104896	0.590466
GARGALOVIC_RESPONSE_TO_OXIDIZED_PHOSPHOLIPIDS_RED_DN	0.226053	0.614067	0.899662	0.989337
GARGALOVIC_RESPONSE_TO_OXIDIZED_PHOSPHOLIPIDS_RED_UP	0.614548	1.22898	0.19988	0.672259
GARGALOVIC_RESPONSE_TO_OXIDIZED_PHOSPHOLIPIDS_SALMON_DN	0.209711	0.54115	0.899101	0.996985
GARGALOVIC_RESPONSE_TO_OXIDIZED_PHOSPHOLIPIDS_TURQUOISE_DN	0.428924	1.38912	0	0.591458
GARGALOVIC_RESPONSE_TO_OXIDIZED_PHOSPHOLIPIDS_TURQUOISE_UP	0.39307	1.39489	0	0.596091
GARGALOVIC_RESPONSE_TO_OXIDIZED_PHOSPHOLIPIDS_YELLOW_DN	0.434988	1.21883	0.100982	0.671456
GARY_CD5_TARGETS_UP	0.226995	1.06969	0.200279	0.758796
GAUSSMANN_MLL_AF4_FUSION_TARGETS_A_UP	0.208632	0.909888	0.709807	0.865182
GAUSSMANN_MLL_AF4_FUSION_TARGETS_C_DN	0.277567	0.735027	0.898777	0.963813
GAUSSMANN_MLL_AF4_FUSION_TARGETS_D_UP	0.339052	1.29072	0.092827	0.640948
GAUSSMANN_MLL_AF4_FUSION_TARGETS_E_DN	0.258965	0.749125	0.604665	0.959318
GAUSSMANN_MLL_AF4_FUSION_TARGETS_F_UP	0.234757	0.984963	0.439014	0.816645
GAUTSCHI_SRC_SIGNALING	0.592074	1.29598	0	0.636921
GAVIN_FOXP3_TARGETS_CLUSTER_T7	0.294212	1.17236	0.10124	0.709042
GAVIN_PDE3B_TARGETS	0.562485	1.32042	0.0923383	0.626521
GAZDA_DIAMOND_BLACKFAN_ANEMIA_ERYTHROID_DN	0.274404	1.24667	0	0.655505
GAZDA_DIAMOND_BLACKFAN_ANEMIA_ERYTHROID_UP	0.248215	0.842609	0.692169	0.912177
GAZDA_DIAMOND_BLACKFAN_ANEMIA_MYELOID_DN	0.33031	1.03054	0.504589	0.786161
GAZDA_DIAMOND_BLACKFAN_ANEMIA_MYELOID_UP	0.478657	1.45462	0	0.642891
GAZIN_EPIGENETIC_SILENCING_BY_KRAS	0.369941	1.11386	0.291766	0.737019
GEISS_RESPONSE_TO_DSRNA_DN	0.418944	1.15087	0.202111	0.72437
GEISS_RESPONSE_TO_DSRNA_UP	0.32859	1.13061	0.101099	0.736909
GENTILE_RESPONSE_CLUSTER_D3	0.3091	1.12249	0.295072	0.735193
GENTILE_UV_HIGH_DOSE_DN	0.251215	1.16044	0.202673	0.715197
GENTILE_UV_HIGH_DOSE_UP	0.540791	1.26703	0.206229	0.648216
GENTILE_UV_LOW_DOSE_UP	0.38895	0.87981	0.693865	0.886203
GENTILE_UV_RESPONSE_CLUSTER_D1	0.486202	1.23872	0.208014	0.665502
GENTILE_UV_RESPONSE_CLUSTER_D2	0.235152	0.932803	0.500796	0.852649
GENTILE_UV_RESPONSE_CLUSTER_D4	0.254347	0.970517	0.399322	0.827247
GENTILE_UV_RESPONSE_CLUSTER_D7	0.298891	0.97463	0.300601	0.824272
GENTILE_UV_RESPONSE_CLUSTER_D8	0.383603	1.42775	0	0.624763
GENTLES_LEUKEMIC_STEM_CELL_DN	0.596732	1.20771	0.207117	0.671401
GEORGES_CELL_CYCLE_MIR192_TARGETS	0.224892	0.956467	0.488822	0.837155
GERHOLD_ADIPOGENESIS_DN	0.31996	1.00227	0.49254	0.802792
GERHOLD_ADIPOGENESIS_UP	0.369033	1.3539	0.105043	0.605932
GERHOLD_RESPONSE_TO_TZD_DN	0.505989	1.32455	0	0.617129
GERY_CEBP_TARGETS	0.362672	1.28134	0.105064	0.646776
GESERICK_TERT_TARGETS_DN	0.572179	1.50476	0	0.666967
GHANDHI_BYSTANDER_IRRADIATION_UP	0.294873	0.876649	0.667627	0.888748
GHANDHI_DIRECT_IRRADIATION_UP	0.279304	1.03523	0.402853	0.782907
GHO_ATF5_TARGETS_DN	0.607633	1.35363	0.100941	0.605773
GILDEA_METASTASIS	0.509805	1.42118	0	0.626523
GILMORE_CORE_NFKB_PATHWAY	0.630542	1.3269	0.0918448	0.615279
GINESTIER_BREAST_CANCER_ZNF217_AMPLIFIED_DN	0.280227	1.12269	0.194604	0.735585
GLASS_IGF2BP1_CLIP_TARGETS_KNOCKDOWN_DN	0.306761	1.40497	0	0.612981
GLINSKY_CANCER_DEATH_UP	0.625532	1.098	0.309719	0.750442
GNATENKO_PLATELET_SIGNATURE	0.36892	1.10872	0.300417	0.742356
GOBERT_CORE_OLIGODENDROCYTE_DIFFERENTIATION	0.362871	1.32514	0	0.61517
GOBERT_OLIGODENDROCYTE_DIFFERENTIATION_UP	0.225131	1.07521	0	0.757428
GOERING_BLOOD_HDL_CHOLESTEROL_QTL_CIS	0.38162	0.952398	0.593599	0.843678
GOERING_BLOOD_HDL_CHOLESTEROL_QTL_TRANS	0.338773	0.718557	0.899222	0.970721
GOLDRATH_ANTIGEN_RESPONSE	0.228146	1.07311	0.200802	0.759332
GOLDRATH_HOMEOSTATIC_PROLIFERATION	0.283413	1.14317	0.29998	0.728479
GOLUB_ALL_VS_AML_DN	0.377894	1.20482	0.297119	0.674201
GOLUB_ALL_VS_AML_UP	0.340533	1.01876	0.31	0.793209
GOTTWEIN_TARGETS_OF_KSHV_MIR_K12_11	0.272436	1.01622	0.492114	0.793067
GOTZMANN_EPITHELIAL_TO_MESENCHYMAL_TRANSITION_DN	0.296246	1.25203	0	0.650694
GOTZMANN_EPITHELIAL_TO_MESENCHYMAL_TRANSITION_UP	0.231195	0.836945	0.898939	0.913884
GOUYER_TATI_TARGETS_DN	0.375326	0.820712	0.696122	0.928041
GOUYER_TUMOR_INVASIVENESS	0.350976	0.704189	0.898939	0.974868
GRADE_COLON_AND_RECTAL_CANCER_DN	0.293633	0.980384	0.400843	0.819933
GRADE_COLON_VS_RECTAL_CANCER_DN	0.290305	1.16164	0.104751	0.716665
GRADE_COLON_VS_RECTAL_CANCER_UP	0.318903	1.20766	0.297157	0.670833
GRAESSMANN_APOPTOSIS_BY_SERUM_DEPRIVATION_DN	0.211525	0.926026	0.799603	0.856624
GRAESSMANN_APOPTOSIS_BY_SERUM_DEPRIVATION_UP	0.193959	0.947738	0.592076	0.846129
GRAESSMANN_RESPONSE_TO_MC_AND_DOXORUBICIN_DN	0.236663	1.11989	0	0.738758
GRAESSMANN_RESPONSE_TO_MC_AND_DOXORUBICIN_UP	0.286729	1.27596	0	0.641147
GRAESSMANN_RESPONSE_TO_MC_AND_SERUM_DEPRIVATION_DN	0.21942	0.844039	0.698241	0.911435
GRAHAM_CML_DIVIDING_VS_NORMAL_QUIESCENT_UP	0.215219	0.913999	0.59474	0.86515
GRASEMANN_RETINOBLASTOMA_WITH_6P_AMPLIFICATION	0.491226	1.43689	0	0.633596
GRATIAS_RETINOBLASTOMA_16Q24	0.359783	1.02679	0.298644	0.786686
GREENBAUM_E2A_TARGETS_DN	0.541234	1.32176	0.102375	0.62583
GREENBAUM_E2A_TARGETS_UP	0.325493	0.946438	0.496919	0.846982
GREGORY_SYNTHETIC_LETHAL_WITH_IMATINIB	0.231459	0.904301	0.590243	0.870506
GROSS_ELK3_TARGETS_DN	0.297438	0.939113	0.604948	0.85141
GROSS_ELK3_TARGETS_UP	0.261334	0.839322	0.704591	0.913253
GROSS_HYPOXIA_VIA_ELK3_AND_HIF1A_UP	0.292568	1.24274	0	0.661126
GROSS_HYPOXIA_VIA_ELK3_DN	0.340465	1.23621	0.105802	0.665483
GROSS_HYPOXIA_VIA_ELK3_ONLY_DN	0.377449	1.12585	0.194604	0.73632
GROSS_HYPOXIA_VIA_ELK3_ONLY_UP	0.501552	1.36231	0	0.608113
GROSS_HYPOXIA_VIA_ELK3_UP	0.240739	1.07396	0.0949241	0.758415
GROSS_HYPOXIA_VIA_HIF1A_DN	0.232542	1.04206	0.305984	0.774227
GROSS_HYPOXIA_VIA_HIF1A_ONLY	0.465034	0.858909	0.507781	0.900146
GRUETZMANN_PANCREATIC_CANCER_DN	0.196561	0.872088	0.703674	0.891173
GRUETZMANN_PANCREATIC_CANCER_UP	0.205875	1.00723	0.20319	0.801807
GU_PDEF_TARGETS_DN	0.249878	0.838875	0.797809	0.913518
GUENTHER_GROWTH_SPHERICAL_VS_ADHERENT_DN	0.336327	0.994667	0.410671	0.809631
GUENTHER_GROWTH_SPHERICAL_VS_ADHERENT_UP	0.442577	0.951665	0.60247	0.845075
GUILLAUMOND_KLF10_TARGETS_UP	0.240528	0.872513	0.498406	0.89169
GUO_HEX_TARGETS_DN	0.172944	0.728275	0.804469	0.967886
GUTIERREZ_CHRONIC_LYMPHOCYTIC_LEUKEMIA_DN	0.230473	0.760446	0.898879	0.957572
GUTIERREZ_MULTIPLE_MYELOMA_UP	0.364683	1.28469	0	0.651164
GYORFFY_DOXORUBICIN_RESISTANCE	0.25907	0.928964	0.599044	0.854304
HADDAD_T_LYMPHOCYTE_AND_NK_PROGENITOR_DN	0.256566	0.817071	0.797026	0.931599
HAHTOLA_MYCOSIS_FUNGOIDES_CD4_UP	0.461323	1.44486	0	0.635831
HAHTOLA_MYCOSIS_FUNGOIDES_SKIN_UP	0.274608	1.09971	0.0944146	0.748074
HAHTOLA_SEZARY_SYNDROM_DN	0.205652	0.73037	0.898798	0.966665
HALMOS_CEBPA_TARGETS_UP	0.425131	1.23993	0.105064	0.66756
HAMAI_APOPTOSIS_VIA_TRAIL_DN	0.323452	1.27106	0	0.645255
HAN_JNK_SINGALING_UP	0.394094	1.29638	0	0.640282
HAN_SATB1_TARGETS_DN	0.185926	0.900348	0.706728	0.871668
HANN_RESISTANCE_TO_BCL2_INHIBITOR_DN	0.267762	0.968667	0.609962	0.830406
HANN_RESISTANCE_TO_BCL2_INHIBITOR_UP	0.214364	0.734745	0.899222	0.963806
HANSON_HRAS_SIGNALING_VIA_NFKB	0.45862	1.14071	0.206229	0.725976
HARRIS_BRAIN_CANCER_PROGENITORS	0.396115	1.32056	0.101867	0.62703
HARRIS_HYPOXIA	0.285175	1.06701	0.398439	0.760795
HASINA_NOL7_TARGETS_UP	0.288645	0.791616	0.597158	0.940693
HASLINGER_B_CLL_WITH_17P13_DELETION	0.474999	1.2718	0.181752	0.644872
HATADA_METHYLATED_IN_LUNG_CANCER_DN	0.354586	1.16925	0.102375	0.709417
HE_PTEN_TARGETS_UP	0.259185	0.862787	0.702919	0.897919
HECKER_IFNB1_TARGETS	0.289836	1.08451	0.400398	0.755639
HEDENFALK_BREAST_CANCER_BRACX_UP	0.429854	1.04362	0.312613	0.773477
HEDVAT_ELF4_TARGETS_UP	0.552183	1.12621	0.302326	0.736816
HEIDENBLAD_AMPLICON_12P11_12_DN	0.499749	1.36001	0.100941	0.606962
HEIDENBLAD_AMPLICON_12P11_12_UP	0.278138	0.82118	0.793806	0.928521
HEIDENBLAD_AMPLICON_8Q24_DN	0.30924	0.989057	0.493721	0.81414
HELLEBREKERS_SILENCED_DURING_TUMOR_ANGIOGENESIS	0.341486	1.23711	0	0.666854
HELLER_HDAC_TARGETS_DN	0.247495	1.06941	0.299503	0.758454
HELLER_HDAC_TARGETS_SILENCED_BY_METHYLATION_DN	0.260002	1.16646	0.0944146	0.71256
HELLER_HDAC_TARGETS_SILENCED_BY_METHYLATION_UP	0.219104	1.07483	0.102888	0.757795
HELLER_HDAC_TARGETS_UP	0.254457	1.12586	0.203719	0.736837
HELLER_SILENCED_BY_METHYLATION_DN	0.255117	1.02041	0.413593	0.792918
HELLER_SILENCED_BY_METHYLATION_UP	0.229552	0.99546	0.399114	0.80976
HENDRICKS_SMARCA4_TARGETS_DN	0.287465	1.27949	0	0.642052
HENDRICKS_SMARCA4_TARGETS_UP	0.231833	0.914468	0.505301	0.865937
HERNANDEZ_ABERRANT_MITOSIS_BY_DOCETACEL_2NM_DN	0.556295	1.28966	0	0.642544
HERNANDEZ_MITOTIC_ARREST_BY_DOCETAXEL_1_DN	0.331438	1.19016	0.0922465	0.693266
HERNANDEZ_MITOTIC_ARREST_BY_DOCETAXEL_2_DN	0.537398	1.26527	0.202431	0.647086
HERNANDEZ_MITOTIC_ARREST_BY_DOCETAXEL_2_UP	0.324062	1.10926	0.102314	0.742084
HESS_TARGETS_OF_HOXA9_AND_MEIS1_DN	0.448228	1.48789	0	0.675217
HESSON_TUMOR_SUPPRESSOR_CLUSTER_3P21_3	0.708968	1.42012	0.100938	0.620284
HILLION_HMGA1_TARGETS	0.513128	1.44023	0	0.629621
HILLION_HMGA1B_TARGETS	0.422852	1.3822	0	0.596531
HINATA_NFKB_TARGETS_FIBROBLAST_UP	0.31903	1.06563	0.312788	0.759852
HINATA_NFKB_TARGETS_KERATINOCYTE_DN	0.311666	1.09194	0.210432	0.752387
HINATA_NFKB_TARGETS_KERATINOCYTE_UP	0.227902	0.825951	0.80004	0.923274
HIRSCH_CELLULAR_TRANSFORMATION_SIGNATURE_UP	0.285465	1.17943	0.100377	0.700531
HO_LIVER_CANCER_VASCULAR_INVASION	0.276418	0.75826	0.805166	0.957782
HOEBEKE_LYMPHOID_STEM_CELL_DN	0.240074	0.937522	0.3947	0.851215
HOEGERKORP_CD44_TARGETS_DIRECT_DN	0.370369	1.07831	0.309211	0.756075
HOEGERKORP_CD44_TARGETS_TEMPORAL_UP	0.547558	1.22805	0.0927629	0.669858
HOFFMANN_IMMATURE_TO_MATURE_B_LYMPHOCYTE_UP	0.229641	0.792259	0.793021	0.940364
HOFFMANN_LARGE_TO_SMALL_PRE_BII_LYMPHOCYTE_DN	0.231844	0.935782	0.5006	0.851458
HOFFMANN_LARGE_TO_SMALL_PRE_BII_LYMPHOCYTE_UP	0.199004	0.853726	0.798443	0.90359
HOFFMANN_PRE_BI_TO_LARGE_PRE_BII_LYMPHOCYTE_UP	0.169485	0.640349	0.899302	0.986375
HOFFMANN_SMALL_PRE_BII_TO_IMMATURE_B_LYMPHOCYTE_DN	0.335226	1.22366	0	0.674176
HOFFMANN_SMALL_PRE_BII_TO_IMMATURE_B_LYMPHOCYTE_UP	0.261119	0.941558	0.610452	0.850619
HOFMANN_MYELODYSPLASTIC_SYNDROM_HIGH_RISK_UP	0.356163	0.846657	0.596488	0.909731
HOFMANN_MYELODYSPLASTIC_SYNDROM_LOW_RISK_DN	0.408863	1.23613	0.301299	0.664984
HOFMANN_MYELODYSPLASTIC_SYNDROM_LOW_RISK_UP	0.609248	1.52453	0	0.797518
HOFMANN_MYELODYSPLASTIC_SYNDROM_RISK_UP	0.431328	1.05601	0.41153	0.768159
HOLLEMAN_ASPARAGINASE_RESISTANCE_ALL_UP	0.271184	1.04083	0.395237	0.775587
HOLLEMAN_ASPARAGINASE_RESISTANCE_B_ALL_UP	0.334974	1.17221	0.205368	0.708358
HOLLEMAN_DAUNORUBICIN_B_ALL_UP	0.761219	1.33108	0	0.60476
HOLLEMAN_PREDNISOLONE_RESISTANCE_ALL_DN	0.376378	1.07047	0.293155	0.757896
HOLLEMAN_PREDNISOLONE_RESISTANCE_B_ALL_DN	0.43736	1.16391	0.203015	0.716406
HOLLEMAN_VINCRISTINE_RESISTANCE_ALL_DN	0.757967	1.71215	0	0.760873
HOLLEMAN_VINCRISTINE_RESISTANCE_B_ALL_DN	0.68139	1.56084	0	0.869079
HOLLERN_ADENOMYOEPITHELIAL_BREAST_TUMOR	0.305733	0.796053	0.899382	0.939181
HOLLERN_EMT_BREAST_TUMOR_DN	0.209983	0.934145	0.534707	0.853519
HOLLERN_EMT_BREAST_TUMOR_UP	0.227745	0.941223	0.695869	0.850995
HOLLERN_SOLID_NODULAR_BREAST_TUMOR_DN	0.340062	0.992106	0.402244	0.812087
HOLLERN_SOLID_NODULAR_BREAST_TUMOR_UP	0.516921	1.24697	0.105506	0.655804
HOLLERN_SQUAMOUS_BREAST_TUMOR	0.276878	1.30429	0	0.637828
HOLLMANN_APOPTOSIS_VIA_CD40_DN	0.267605	1.24591	0	0.656697
HONMA_DOCETAXEL_RESISTANCE	0.189624	0.60083	0.898919	0.991799
HOQUE_METHYLATED_IN_CANCER	0.282445	0.992295	0.500798	0.812048
HORIUCHI_WTAP_TARGETS_DN	0.197694	0.918144	0.708939	0.862931
HOSHIDA_LIVER_CANCER_SUBCLASS_S1	0.22392	1.03359	0.297119	0.785648
HOSHIDA_LIVER_CANCER_SUBCLASS_S2	0.280177	1.18511	0	0.700507
HOSHIDA_LIVER_CANCER_SUBCLASS_S3	0.165692	0.839468	0.797162	0.913544
HOSHIDA_LIVER_CANCER_SURVIVAL_DN	0.302511	1.1607	0.0938921	0.71569
HOUSTIS_ROS	0.290116	0.826827	0.5926	0.923076
HOWLIN_PUBERTAL_MAMMARY_GLAND	0.303868	1.12154	0.105263	0.736509
HSIAO_HOUSEKEEPING_GENES	0.333526	1.44677	0	0.647676
HU_ANGIOGENESIS_DN	0.26182	1.025	0.501099	0.787274
HU_ANGIOGENESIS_UP	0.376007	0.944069	0.500199	0.849012
HU_GENOTOXIC_DAMAGE_24HR	0.57857	1.62944	0	0.849201
HU_GENOTOXIC_DAMAGE_4HR	0.382756	1.10466	0.199602	0.742023
HU_GENOTOXIN_ACTION_DIRECT_VS_INDIRECT_24HR	0.303143	1.16113	0.19996	0.716709
HU_GENOTOXIN_ACTION_DIRECT_VS_INDIRECT_4HR	0.332693	0.922387	0.594362	0.859629
HUANG_DASATINIB_RESISTANCE_DN	0.302771	1.19248	0.102314	0.68827
HUANG_DASATINIB_SENSITIVITY_UP	0.311126	1.22839	0.197921	0.66966
HUANG_GATA2_TARGETS_DN	0.259055	1.01959	0.407222	0.792789
HUI_MAPK14_TARGETS_UP	0.4044	1.0721	0.311696	0.759392
HUMMEL_BURKITTS_LYMPHOMA_DN	0.300758	0.690723	0.898777	0.976192
HUMMEL_BURKITTS_LYMPHOMA_UP	0.308444	1.02657	0.393057	0.78587
HUMMERICH_BENIGN_SKIN_TUMOR_DN	0.299624	0.944688	0.496524	0.848962
HUMMERICH_BENIGN_SKIN_TUMOR_UP	0.37787	0.71791	0.798518	0.970522
HUMMERICH_MALIGNANT_SKIN_TUMOR_DN	0.420855	1.06194	0.51576	0.764429
HUMMERICH_MALIGNANT_SKIN_TUMOR_UP	0.516168	1.04764	0.298092	0.770384
HUMMERICH_SKIN_CANCER_PROGRESSION_UP	0.277501	1.01988	0.29637	0.792155
HUNSBERGER_EXERCISE_REGULATED_GENES	0.311576	0.893602	0.703246	0.878554
HUPER_BREAST_BASAL_VS_LUMINAL_DN	0.271401	1.02406	0.30329	0.788046
HUPER_BREAST_BASAL_VS_LUMINAL_UP	0.276869	0.966581	0.605158	0.831856
HUTTMANN_B_CLL_POOR_SURVIVAL_UP	0.408973	1.47118	0	0.674948
HWANG_PROSTATE_CANCER_MARKERS	0.320433	0.881688	0.606067	0.885658
IBRAHIM_NRF1_DOWN	0.265043	1.10354	0.20611	0.743648
IBRAHIM_NRF1_UP	0.239603	1.08762	0.302326	0.75598
IBRAHIM_NRF2_DOWN	0.344159	1.29853	0	0.638082
IBRAHIM_NRF3_DOWN	0.45423	0.961929	0.502083	0.834437
ICHIBA_GRAFT_VERSUS_HOST_DISEASE_D7_UP	0.223342	0.943087	0.499006	0.849
IGARASHI_ATF4_TARGETS_DN	0.201835	0.756276	0.898838	0.958326
IGLESIAS_E2F_TARGETS_UP	0.235551	1.03231	0.403761	0.785342
IIZUKA_LIVER_CANCER_PROGRESSION_L0_L1_DN	0.454994	1.40094	0	0.599487
IIZUKA_LIVER_CANCER_PROGRESSION_L1_G1_DN	0.49769	1.10572	0.296074	0.742925
IIZUKA_LIVER_CANCER_PROGRESSION_L1_G1_UP	0.589027	1.4611	0	0.63194
IKEDA_MIR133_TARGETS_UP	0.251483	0.845234	0.696322	0.91059
INAMURA_LUNG_CANCER_SCC_UP	0.685347	1.49153	0	0.672113
INGA_TP53_TARGETS	0.625592	1.26311	0.105211	0.645088
INGRAM_SHH_TARGETS_DN	0.294281	1.05917	0.291036	0.766323
INGRAM_SHH_TARGETS_UP	0.19616	0.931123	0.704141	0.853167
IRITANI_MAD1_TARGETS_DN	0.529882	1.55571	0	0.82758
IRITANI_MAD1_TARGETS_UP	0.405023	1.14279	0.198719	0.728584
ISHIDA_E2F_TARGETS	0.280782	1.07023	0.198125	0.757917
ITO_PTTG1_TARGETS_DN	0.637823	1.26577	0	0.64777
ITO_PTTG1_TARGETS_UP	0.493077	1.05133	0.405502	0.769823
IVANOVA_HEMATOPOIESIS_INTERMEDIATE_PROGENITOR	0.222386	1.08148	0.300159	0.753908
IVANOVA_HEMATOPOIESIS_LATE_PROGENITOR	0.202743	0.939694	0.696528	0.851116
IVANOVA_HEMATOPOIESIS_MATURE_CELL	0.242949	1.03716	0.3038	0.77941
IVANOVA_HEMATOPOIESIS_STEM_CELL	0.227453	0.946914	0.700976	0.847045
IVANOVA_HEMATOPOIESIS_STEM_CELL_AND_PROGENITOR	0.211837	0.97693	0.502588	0.823128
IVANOVA_HEMATOPOIESIS_STEM_CELL_SHORT_TERM	0.334615	0.929425	0.506953	0.854023
IVANOVSKA_MIR106B_TARGETS	0.333744	1.37693	0	0.600128
IWANAGA_CARCINOGENESIS_BY_KRAS_PTEN_UP	0.233415	1.12589	0.105116	0.737814
IWANAGA_CARCINOGENESIS_BY_KRAS_UP	0.2358	1.07892	0.304443	0.759116
IZADPANAH_STEM_CELL_ADIPOSE_VS_BONE_UP	0.220065	0.890262	0.695197	0.880873
JACKSON_DNMT1_TARGETS_UP	0.343585	1.26597	0.105358	0.647907
JAEGER_METASTASIS_DN	0.179606	0.943694	0.79801	0.849195
JAZAERI_BREAST_CANCER_BRCA1_VS_BRCA2_DN	0.223256	0.932935	0.698983	0.85263
JAZAERI_BREAST_CANCER_BRCA1_VS_BRCA2_UP	0.304956	1.18692	0.203744	0.696729
JAZAG_TGFB1_SIGNALING_DN	0.311296	1.10566	0.199519	0.742194
JAZAG_TGFB1_SIGNALING_UP	0.203228	0.9278	0.604312	0.854878
JAZAG_TGFB1_SIGNALING_VIA_SMAD4_DN	0.190895	0.782703	0.700298	0.946885
JAZAG_TGFB1_SIGNALING_VIA_SMAD4_UP	0.299549	1.26764	0	0.647766
JECHLINGER_EPITHELIAL_TO_MESENCHYMAL_TRANSITION_DN	0.405324	1.35615	0	0.606676
JECHLINGER_EPITHELIAL_TO_MESENCHYMAL_TRANSITION_UP	0.233915	0.814597	0.798643	0.932195
JEON_SMAD6_TARGETS_UP	0.453797	1.15283	0.289062	0.720301
JEPSEN_SMRT_TARGETS	0.36702	1.15049	0.101525	0.72501
JI_RESPONSE_TO_FSH_UP	0.153995	0.560996	0.899322	0.996334
JIANG_AGING_CEREBRAL_CORTEX_UP	0.393132	1.34708	0	0.597721
JIANG_AGING_HYPOTHALAMUS_DN	0.33279	1.21381	0.100938	0.669001
JIANG_HYPOXIA_CANCER	0.335743	1.23909	0	0.665855
JIANG_HYPOXIA_NORMAL	0.262257	1.11882	0.095038	0.739013
JIANG_TIP30_TARGETS_DN	0.235557	0.55109	0.899302	0.996651
JIANG_TIP30_TARGETS_UP	0.305253	0.975246	0.511352	0.823269
JIANG_VHL_TARGETS	0.215754	0.77823	0.899202	0.948983
JINESH_BLEBBISHIELD_TO_IMMUNE_CELL_FUSION_PBSHMS_DN	0.183265	0.742398	0.898757	0.961241
JINESH_BLEBBISHIELD_TRANSFORMED_STEM_CELL_SPHERES_DN	0.275258	1.15684	0.196122	0.716371
JINESH_BLEBBISHIELD_TRANSFORMED_STEM_CELL_SPHERES_UP	0.209683	0.957092	0.70801	0.837999
JINESH_BLEBBISHIELD_VS_LIVE_CONTROL_DN	0.241345	1.02452	0.396105	0.7877
JINESH_BLEBBISHIELD_VS_LIVE_CONTROL_UP	0.257066	1.17349	0	0.706345
JISON_SICKLE_CELL_DISEASE_DN	0.240801	1.03004	0.396151	0.785695
JOHANSSON_BRAIN_CANCER_EARLY_VS_LATE_DN	0.19327	0.783527	0.793882	0.946272
JOHANSSON_GLIOMAGENESIS_BY_PDGFB_UP	0.246706	0.99162	0.498403	0.812616
JOHNSTONE_PARVB_TARGETS_2_UP	0.265894	1.03014	0.510596	0.786269
JOHNSTONE_PARVB_TARGETS_3_UP	0.226002	1.0918	0.101918	0.75235
JOSEPH_RESPONSE_TO_SODIUM_BUTYRATE_UP	0.402116	1.25281	0.105802	0.648047
KAAB_FAILED_HEART_ATRIUM_DN	0.331296	1.36197	0	0.605865
KAAB_FAILED_HEART_ATRIUM_UP	0.307581	0.912735	0.411269	0.864399
KAAB_FAILED_HEART_VENTRICLE_DN	0.289089	0.92029	0.709003	0.860724
KAAB_HEART_ATRIUM_VS_VENTRICLE_UP	0.217609	0.864071	0.602518	0.897788
KALMA_E2F1_TARGETS	0.477013	1.11677	0.319068	0.737055
KAMIKUBO_MYELOID_CEBPA_NETWORK	0.489645	1.38377	0.0961503	0.594577
KAMIKUBO_MYELOID_MN1_NETWORK	0.29271	0.816382	0.80501	0.931461
KAMMINGA_EZH2_TARGETS	0.328013	1.04704	0.398641	0.769448
KAMMINGA_SENESCENCE	0.232963	0.999199	0.508055	0.805503
KAN_RESPONSE_TO_ARSENIC_TRIOXIDE	0.261433	1.0191	0.410159	0.793388
KANG_AR_TARGETS_DN	0.487529	1.52447	0.097236	0.781688
KANG_AR_TARGETS_UP	0.480162	0.963567	0.606345	0.83286
KANG_CISPLATIN_RESISTANCE_DN	0.264801	0.680236	0.899222	0.978782
KANG_CISPLATIN_RESISTANCE_UP	0.294837	0.93768	0.594093	0.852044
KANG_FLUOROURACIL_RESISTANCE_DN	0.381224	0.987293	0.194759	0.815166
KANG_FLUOROURACIL_RESISTANCE_UP	0.363719	1.17549	0.2938	0.703176
KANG_GLIS3_TARGETS	0.352766	1.18009	0	0.700911
KANG_IMMORTALIZED_BY_TERT_DN	0.295761	1.15193	0.0925963	0.722092
KANNAN_TP53_TARGETS_DN	0.484382	1.1548	0.201772	0.718946
KANNAN_TP53_TARGETS_UP	0.322814	1.1576	0.200721	0.716547
KARAKAS_TGFB1_SIGNALING	0.293103	0.865561	0.598843	0.896742
KARLSSON_TGFB1_TARGETS_DN	0.328114	1.29401	0.095038	0.637562
KARLSSON_TGFB1_TARGETS_UP	0.36329	1.38805	0	0.591675
KASLER_HDAC7_TARGETS_1_UP	0.251753	0.972992	0.400318	0.824894
KASLER_HDAC7_TARGETS_2_DN	0.408308	1.27199	0	0.645089
KAUFFMANN_DNA_REPLICATION_GENES	0.215082	1.03625	0.294552	0.781167
KAYO_AGING_MUSCLE_UP	0.198679	0.891845	0.804586	0.879295
KAYO_CALORIE_RESTRICTION_MUSCLE_DN	0.191339	0.755091	0.899622	0.958591
KEGG_ADHERENS_JUNCTION	0.188321	0.837866	0.804814	0.913527
KEGG_ADIPOCYTOKINE_SIGNALING_PATHWAY	0.253284	0.870132	0.79783	0.892282
KEGG_ALANINE_ASPARTATE_AND_GLUTAMATE_METABOLISM	0.159048	0.639404	0.898919	0.986233
KEGG_ALZHEIMERS_DISEASE	0.227021	1.01287	0.502002	0.793165
KEGG_AMINO_SUGAR_AND_NUCLEOTIDE_SUGAR_METABOLISM	0.317265	1.08747	0.399242	0.755409
KEGG_AMINOACYL_TRNA_BIOSYNTHESIS	0.227771	0.793234	0.69274	0.939431
KEGG_AMYOTROPHIC_LATERAL_SCLEROSIS_ALS	0.269252	1.01478	0.285686	0.791176
KEGG_ANTIGEN_PROCESSING_AND_PRESENTATION	0.219041	0.867933	0.634723	0.895149
KEGG_APOPTOSIS	0.230897	1.13727	0.095038	0.733333
KEGG_ARACHIDONIC_ACID_METABOLISM	0.355098	1.13311	0.206229	0.737398
KEGG_ARGININE_AND_PROLINE_METABOLISM	0.382755	1.3354	0.0943022	0.610159
KEGG_ASTHMA	0.391815	1.05218	0.4102	0.768479
KEGG_AUTOIMMUNE_THYROID_DISEASE	0.212338	0.690628	0.731685	0.976002
KEGG_AXON_GUIDANCE	0.212166	0.925769	0.696557	0.857119
KEGG_B_CELL_RECEPTOR_SIGNALING_PATHWAY	0.221963	0.853038	0.595324	0.90383
KEGG_BASAL_CELL_CARCINOMA	0.214384	0.716342	0.799001	0.971024
KEGG_BETA_ALANINE_METABOLISM	0.299363	0.789137	0.595539	0.941141
KEGG_BLADDER_CANCER	0.315348	1.12074	0.193938	0.73851
KEGG_BUTANOATE_METABOLISM	0.417404	1.21506	0.195302	0.667465
KEGG_CALCIUM_SIGNALING_PATHWAY	0.234354	1.00367	0.409172	0.803942
KEGG_CHEMOKINE_SIGNALING_PATHWAY	0.214705	0.907283	0.597915	0.867577
KEGG_CHRONIC_MYELOID_LEUKEMIA	0.261592	1.07682	0.202754	0.757701
KEGG_CIRCADIAN_RHYTHM_MAMMAL	0.521387	1.14172	0.105263	0.72879
KEGG_CITRATE_CYCLE_TCA_CYCLE	0.231177	0.934194	0.493203	0.853677
KEGG_COLORECTAL_CANCER	0.238529	0.966312	0.508593	0.831828
KEGG_CYTOKINE_CYTOKINE_RECEPTOR_INTERACTION	0.250474	1.14681	0.0945086	0.727154
KEGG_DNA_REPLICATION	0.266963	0.956871	0.665271	0.837977
KEGG_DRUG_METABOLISM_CYTOCHROME_P450	0.405894	1.30663	0	0.63582
KEGG_DRUG_METABOLISM_OTHER_ENZYMES	0.303272	0.882032	0.490665	0.88637
KEGG_ENDOCYTOSIS	0.216759	0.907348	0.899482	0.867941
KEGG_ENDOMETRIAL_CANCER	0.220989	0.760053	0.899222	0.957253
KEGG_EPITHELIAL_CELL_SIGNALING_IN_HELICOBACTER_PYLORI_INFECTION	0.306978	1.14762	0.0927258	0.727492
KEGG_ERBB_SIGNALING_PATHWAY	0.255604	0.966504	0.4078	0.831664
KEGG_FATTY_ACID_METABOLISM	0.298205	0.951454	0.503513	0.845079
KEGG_FC_EPSILON_RI_SIGNALING_PATHWAY	0.181978	0.767659	0.898939	0.954393
KEGG_FC_GAMMA_R_MEDIATED_PHAGOCYTOSIS	0.263697	0.935942	0.601237	0.851691
KEGG_FOLATE_BIOSYNTHESIS	0.344917	0.860029	0.597846	0.900314
KEGG_FRUCTOSE_AND_MANNOSE_METABOLISM	0.179378	0.512895	0.89898	0.997243
KEGG_GALACTOSE_METABOLISM	0.245501	0.891422	0.598759	0.879916
KEGG_GAP_JUNCTION	0.258765	1.11224	0.297254	0.739135
KEGG_GLIOMA	0.29267	1.07332	0.404349	0.759125
KEGG_GLUTATHIONE_METABOLISM	0.329682	1.01496	0.40159	0.791597
KEGG_GLYCEROLIPID_METABOLISM	0.300026	1.10721	0.196318	0.744016
KEGG_GLYCOSAMINOGLYCAN_BIOSYNTHESIS_CHONDROITIN_SULFATE	0.394581	1.07878	0.295092	0.758508
KEGG_GLYCOSAMINOGLYCAN_DEGRADATION	0.323674	0.94813	0.500999	0.847062
KEGG_GLYCOSPHINGOLIPID_BIOSYNTHESIS_GANGLIO_SERIES	0.417504	1.20941	0.205339	0.670018
KEGG_GLYCOSPHINGOLIPID_BIOSYNTHESIS_GLOBO_SERIES	0.526442	1.33802	0.102451	0.609903
KEGG_GLYCOSYLPHOSPHATIDYLINOSITOL_GPI_ANCHOR_BIOSYNTHESIS	0.318539	0.984417	0.302256	0.817322
KEGG_GLYOXYLATE_AND_DICARBOXYLATE_METABOLISM	0.384666	1.15411	0.0977609	0.720426
KEGG_HEDGEHOG_SIGNALING_PATHWAY	0.339982	1.13071	0.286822	0.73722
KEGG_HISTIDINE_METABOLISM	0.256624	0.860337	0.702541	0.90043
KEGG_HOMOLOGOUS_RECOMBINATION	0.385151	1.40231	0	0.605017
KEGG_HUNTINGTONS_DISEASE	0.303557	1.221	0	0.672788
KEGG_INOSITOL_PHOSPHATE_METABOLISM	0.241197	0.773541	0.793013	0.952487
KEGG_LEUKOCYTE_TRANSENDOTHELIAL_MIGRATION	0.198075	0.821272	0.899482	0.928975
KEGG_LIMONENE_AND_PINENE_DEGRADATION	0.667351	1.28082	0.196239	0.647565
KEGG_LONG_TERM_POTENTIATION	0.296382	1.05573	0.194605	0.767871
KEGG_LYSINE_DEGRADATION	0.449689	1.55319	0	0.79503
KEGG_MAPK_SIGNALING_PATHWAY	0.264076	1.14336	0.0927258	0.728715
KEGG_MATURITY_ONSET_DIABETES_OF_THE_YOUNG	0.423081	1.25089	0	0.650508
KEGG_MEDICUS_ENV_FACTOR_ARSENIC_TO_ELECTRON_TRANSFER_IN_COMPLEX_IV	0.396437	1.16619	0.202232	0.711719
KEGG_MEDICUS_ENV_FACTOR_BENZO_A_PYRENRE_TO_CYP_MEDIATED_METABOLISM	0.416316	0.866207	0.608556	0.895891
KEGG_MEDICUS_ENV_FACTOR_DCE_TO_DNA_ADDUCTS	0.531626	1.33287	0	0.603936
KEGG_MEDICUS_ENV_FACTOR_E2_TO_RAS_ERK_SIGNALING_PATHWAY	0.388554	0.995225	0.28563	0.810084
KEGG_MEDICUS_ENV_FACTOR_IRON_TO_ANTEROGRADE_AXONAL_TRANSPORT	0.384252	1.18348	0.104656	0.701555
KEGG_MEDICUS_ENV_FACTOR_METALS_TO_JNK_SIGNALING_PATHWAY	0.29982	0.585458	0.794129	0.992879
KEGG_MEDICUS_ENV_FACTOR_METALS_TO_NFKB_SIGNALING_PATHWAY	0.491654	1.23519	0.102143	0.665702
KEGG_MEDICUS_ENV_FACTOR_METALS_TO_RAS_ERK_SIGNALING_PATHWAY	0.349444	0.874629	0.59748	0.890567
KEGG_MEDICUS_ENV_FACTOR_NICOTINE_NNK_TO_PI3K_SIGNALING_PATHWAY	0.308178	0.834457	0.687799	0.91716
KEGG_MEDICUS_ENV_FACTOR_NNK_NNN_TO_CHRNA7_E2F_SIGNALING_PATHWAY	0.470645	1.12293	0.289984	0.735239
KEGG_MEDICUS_ENV_FACTOR_NNK_NNN_TO_PI3K_SIGNALING_PATHWAY_N01350	0.326635	0.826407	0.50736	0.922947
KEGG_MEDICUS_ENV_FACTOR_NNK_NNN_TO_RAS_ERK_SIGNALING_PATHWAY	0.251335	0.890174	0.604665	0.880435
KEGG_MEDICUS_ENV_FACTOR_TCDD_TO_AHR_SIGNALING_PATHWAY	0.504035	1.35147	0	0.60135
KEGG_MEDICUS_ENV_FACTOR_ZN_TO_ANTEROGRADE_AXONAL_TRANSPORT	0.348639	1.08639	0.311642	0.75553
KEGG_MEDICUS_PATHOGEN_EBV_BARF1_TO_INTRINSIC_APOPTOTIC_PATHWAY	0.465243	1.09367	0.203403	0.750706
KEGG_MEDICUS_PATHOGEN_EBV_EBNA1_TO_P53_MEDIATED_TRANSCRIPTION	0.391831	1.24535	0.097996	0.657212
KEGG_MEDICUS_PATHOGEN_EBV_EBNA3C_TO_CELL_CYCLE_G1_S	0.550724	1.23697	0.206274	0.665984
KEGG_MEDICUS_PATHOGEN_EBV_EBNA3C_TO_P27_CELL_CYCLE_G1_S_N00264	0.491004	1.35342	0	0.60413
KEGG_MEDICUS_PATHOGEN_EBV_EBNA3C_TO_P27_CELL_CYCLE_G1_S_N00482	0.541061	1.27945	0	0.641141
KEGG_MEDICUS_PATHOGEN_EBV_EBNA3C_TO_P53_MEDIATED_TRANSCRIPTION	0.396818	1.1545	0.105802	0.719532
KEGG_MEDICUS_PATHOGEN_EBV_LMP1_TO_NFKB_SIGNALING_PATHWAY	0.411206	1.05915	0.288369	0.765971
KEGG_MEDICUS_PATHOGEN_ESCHERICHIA_EAE_TIR_TCCP_TO_ACTIN_SIGNALING_PATHWAY	0.25382	0.820124	0.711214	0.927779
KEGG_MEDICUS_PATHOGEN_ESCHERICHIA_ESPG_TO_MICROTUBULE_RHOA_SIGNALING_PATHWAY	0.380434	1.1362	0.104864	0.736036
KEGG_MEDICUS_PATHOGEN_HBV_HBX_TO_CREB_MEDIATED_TRANSCRIPTION	0.728754	1.46477	0	0.660323
KEGG_MEDICUS_PATHOGEN_HBV_HBX_TO_RAS_ERK_SIGNALING_PATHWAY	0.260842	0.704941	0.898655	0.975072
KEGG_MEDICUS_PATHOGEN_HBV_LHBS_TO_PKC_ERK_SIGNALING_PATHWAY	0.424865	1.05036	0.193574	0.76985
KEGG_MEDICUS_PATHOGEN_HCMV_GB_TO_PDGFR_RAS_ERK_SIGNALING_PATHWAY	0.254174	0.642119	0.899222	0.986057
KEGG_MEDICUS_PATHOGEN_HCMV_GH_TO_ITGA_B_RHOA_SIGNALING_PATHWAY	0.241774	0.716113	0.898308	0.970429
KEGG_MEDICUS_PATHOGEN_HCMV_UL33_TO_GNAI_AC_PKA_SIGNALING_PATHWAY	0.488237	1.48479	0	0.683897
KEGG_MEDICUS_PATHOGEN_HCMV_UL33_TO_GNAS_AC_PKA_SIGNALING_PATHWAY	0.426026	1.30849	0	0.637593
KEGG_MEDICUS_PATHOGEN_HCMV_UL33_TO_GNB_G_RHO_SIGNALING_PATHWAY	0.424552	1.23733	0.18561	0.668047
KEGG_MEDICUS_PATHOGEN_HCMV_US27_TO_CXCR4_GNB_G_PLCB_PKC_SIGNALING_PATHWAY	0.62853	1.06084	0.287909	0.762891
KEGG_MEDICUS_PATHOGEN_HCMV_US28_TO_GNAI_AC_PKA_SIGNALING_PATHWAY	0.228904	0.664625	0.898696	0.981173
KEGG_MEDICUS_PATHOGEN_HCMV_US28_TO_GNAQ_PLCB_G_CALCINEURIN_SIGNALING_PATHWAY	0.324221	0.996006	0.492191	0.810011
KEGG_MEDICUS_PATHOGEN_HCMV_US28_TO_GNB_G_PI3K_NFKB_SIGNALING_PATHWAY	0.327976	1.13295	0	0.736344
KEGG_MEDICUS_PATHOGEN_HCV_CORE_TO_ERK_SIGNALING_PATHWAY	0.284203	0.737227	0.80443	0.96262
KEGG_MEDICUS_PATHOGEN_HIV_GP120_TO_CXCR4_GNAQ_PLCB_G_CALCINEURIN	0.340381	1.00341	0.40044	0.803446
KEGG_MEDICUS_PATHOGEN_HIV_GP120_TO_CXCR4_GNB_G_RAC_SIGNALING_PATHWAY	0.427414	1.25648	0.097996	0.647807
KEGG_MEDICUS_PATHOGEN_HIV_GP120_TO_TNF_NFKB_SIGNALING_PATHWAY	0.44526	1.16341	0.290225	0.715752
KEGG_MEDICUS_PATHOGEN_HIV_NEF_TO_TNF_NFKB_SIGNALING_PATHWAY	0.44661	1.22651	0.290225	0.672555
KEGG_MEDICUS_PATHOGEN_HIV_TAT_NEF_TO_CROSSTALK_BETWEEN_EXTRINSIC_AND_INTRINSIC_APOPTOTIC_PATHWAYS	0.469913	1.09742	0.300578	0.749665
KEGG_MEDICUS_PATHOGEN_HIV_VPR_TO_CDC25_CELL_CYCLE_G2M	0.333243	0.885532	0.493475	0.882725
KEGG_MEDICUS_PATHOGEN_HPV_E5_TO_EGFR_RAS_ERK_SIGNALING_PATHWAY	0.373388	0.994797	0.397725	0.810598
KEGG_MEDICUS_PATHOGEN_HPV_E6_TO_NOTCH_SIGNALING_PATHWAY_N00380	0.20933	0.716318	0.798763	0.970754
KEGG_MEDICUS_PATHOGEN_HPV_E6_TO_NOTCH_SIGNALING_PATHWAY_N00381	0.218344	0.676851	0.80443	0.979393
KEGG_MEDICUS_PATHOGEN_HPV_E6_TO_NOTCH_SIGNALING_PATHWAY_N00382	0.170706	0.578884	0.899222	0.993332
KEGG_MEDICUS_PATHOGEN_HPV_E7_TO_P27_CELL_CYCLE_G1_S	0.564677	1.16254	0.205877	0.715977
KEGG_MEDICUS_PATHOGEN_HPV_E7_TO_PP2A_AKT_SIGNALING_PATYWAY	0.356695	1.11991	0.1988	0.739265
KEGG_MEDICUS_PATHOGEN_HSV_GD_TO_HVEM_NFKB_SIGNALING_PATHWAY	0.720254	1.52895	0	0.775414
KEGG_MEDICUS_PATHOGEN_HTLV_1_TAX_TO_NFY_MEDIATED_TRANSCRIPTION	0.376167	0.87285	0.632705	0.892084
KEGG_MEDICUS_PATHOGEN_HTLV_1_TAX_TO_P21_CELL_CYCLE_G1_S_N00497	0.528062	1.1826	0.206327	0.700367
KEGG_MEDICUS_PATHOGEN_HTLV_1_TAX_TO_P21_CELL_CYCLE_G1_S_N00498	0.543899	1.16395	0.206327	0.716881
KEGG_MEDICUS_PATHOGEN_KSHV_K15_TO_TNF_NFKB_SIGNALING_PATHWAY	0.574686	1.22269	0.296014	0.672166
KEGG_MEDICUS_PATHOGEN_KSHV_VFLIP_TO_TNF_NFKB_SIGNALING_PATHWAY	0.764513	1.39584	0	0.598625
KEGG_MEDICUS_PATHOGEN_KSHV_VGPCR_TO_GNB_G_ERK_SIGNALING_PATHWAY	0.276442	0.850668	0.505089	0.90528
KEGG_MEDICUS_PATHOGEN_KSHV_VGPCR_TO_GNB_G_PI3K_AKT_SIGNALING_PATHWAY	0.259286	0.807184	0.704885	0.936233
KEGG_MEDICUS_PATHOGEN_KSHV_VGPCR_TO_GNB_G_PI3K_JNK_SIGNALING_PATHWAY	0.281046	0.996008	0.511169	0.810363
KEGG_MEDICUS_PATHOGEN_SALMONELLA_SIFA_TO_MICROTUBULE_PLUS_END_DIRECTED_TRANSPORT	0.348919	1.11048	0.296906	0.739947
KEGG_MEDICUS_PATHOGEN_SALMONELLA_SOPE_E2_TO_NOD_NFKB_SIGNALING_PATHWAY	0.352328	0.982521	0.39789	0.818504
KEGG_MEDICUS_PATHOGEN_SARS_COV_2_NSP1_TO_TRANSLATION_INITIATION	0.541247	1.33603	0	0.608616
KEGG_MEDICUS_PATHOGEN_SARS_COV_2_S_TO_ANGII_AT1R_NOX2_SIGNALING_PATHWAY	0.556326	1.2807	0.195034	0.646299
KEGG_MEDICUS_PATHOGEN_SHIGELLA_IPAB_C_D_TO_ITGA_B_TALIN_VINCULIN_SIGNALING_PATHWAY	0.472271	0.896669	0.696921	0.8754
KEGG_MEDICUS_PATHOGEN_SHIGELLA_IPGD_TO_ARNO_ARF_ACTB_G_SIGNALING_PATHWAY	0.172167	0.645381	0.898838	0.985694
KEGG_MEDICUS_REFERENCE_ACH_CHRN_RAS_ERK_SIGNALING_PATHWAY	0.488495	1.2373	0.185867	0.667379
KEGG_MEDICUS_REFERENCE_ACTH_CORTISOL_SIGNALING_PATHWAY	0.35352	1.09557	0.305153	0.750477
KEGG_MEDICUS_REFERENCE_ACTIVATION_OF_PRC2.2_BY_UBIQUITINATION_OF_H2AK119	0.392704	1.16148	0.20048	0.716725
KEGG_MEDICUS_REFERENCE_ACTIVATION_OF_PRC2.2_BY_UBIQUITINATION_OF_H2AK119_IN_GERMLINE_GENES	0.480823	1.26308	0.207555	0.644274
KEGG_MEDICUS_REFERENCE_AGE_RAGE_SIGNALING_PATHWAY	0.303388	0.773201	0.793364	0.952138
KEGG_MEDICUS_REFERENCE_AMH_SIGNALING_PATHWAY	0.432542	1.07229	0.395833	0.7591
KEGG_MEDICUS_REFERENCE_ANGIOTENSIN_ALDOSTERONE_SIGNALING_PATHWAY	0.580366	1.53592	0.101464	0.815817
KEGG_MEDICUS_REFERENCE_ANTEROGRADE_AXONAL_TRANSPORT	0.348919	1.11048	0.296906	0.739432
KEGG_MEDICUS_REFERENCE_ANTIGEN_PROCESSING_AND_PRESENTATION_BY_MHC_CLASS_I_MOLECULES	0.276568	0.72025	0.707816	0.97088
KEGG_MEDICUS_REFERENCE_ANTIGEN_PROCESSING_AND_PRESENTATION_BY_MHC_CLASS_II_MOLECULES	0.456629	1.17095	0.341549	0.709811
KEGG_MEDICUS_REFERENCE_AREG_EGFR_RAS_ERK_SIGNALING_PATHWAY	0.24861	0.691642	0.799441	0.976892
KEGG_MEDICUS_REFERENCE_ARL8_REGULATED_MICROTUBULE_PLUS_END_DIRECTED_TRANSPORT	0.377403	1.29625	0	0.639783
KEGG_MEDICUS_REFERENCE_ARNO_ARF_ACTB_G_SIGNALING_PATHWAY	0.178934	0.700919	0.899542	0.97461
KEGG_MEDICUS_REFERENCE_ATR_SIGNALING	0.426257	1.1331	0	0.736857
KEGG_MEDICUS_REFERENCE_AUTOPHAGOSOME_AND_LYSOSOME_FUSION_TETHERING_FACTOR	0.347417	0.983058	0.488605	0.818014
KEGG_MEDICUS_REFERENCE_AUTOPHAGY_VESICLE_NUCLEATION_ELONGATION_MATURATION_LC3_II_FORMATION	0.331458	0.764038	0.606809	0.955358
KEGG_MEDICUS_REFERENCE_AUTOPHAGY_VESICLE_NUCLEATION_ELONGATION_MATURATION_PI3P_SYNTHESIS_BY_PI3KC3_C1	0.284072	0.741572	0.597015	0.961705
KEGG_MEDICUS_REFERENCE_AUTOPHAGY_VESICLE_NUCLEATION_ELONGATION_MATURATION_SEQUESTOSOME_1_LIKE_RECEPTOR	0.292549	0.742773	0.80128	0.961644
KEGG_MEDICUS_REFERENCE_BCR_PLCG_CALCINEURIN_SIGNALING_PATHWAY	0.239485	0.704302	0.693012	0.97504
KEGG_MEDICUS_REFERENCE_BETA_OXIDATION	0.320815	0.701639	0.898838	0.974882
KEGG_MEDICUS_REFERENCE_BILE_ACID_BIOSYNTHESIS	0.258982	0.726425	0.663373	0.969023
KEGG_MEDICUS_REFERENCE_BMP_HAMP_SIGNALING_PATHWAY	0.374627	0.993901	0.395833	0.810618
KEGG_MEDICUS_REFERENCE_BMP_SIGNALING_PATHWAY	0.488847	1.4293	0.0922465	0.631524
KEGG_MEDICUS_REFERENCE_BMP_SIGNALING_PATHWAY_BMP_ANTAGONIST	0.576699	1.43741	0.0927444	0.634735
KEGG_MEDICUS_REFERENCE_BRANCHING_MICROTUBULE_NUCLEATION	0.213723	0.797965	0.803094	0.939033
KEGG_MEDICUS_REFERENCE_BREAK_INDUCED_REPLICATION	0.427902	1.09275	0.292317	0.752101
KEGG_MEDICUS_REFERENCE_C9ORF72_MEDIATED_AUTOPHAGY_INITIATION	0.512472	1.21004	0.201238	0.671079
KEGG_MEDICUS_REFERENCE_CA2_CAM_CAMK_SIGNALING_PATHWAY	0.29503	0.846606	0.706047	0.909518
KEGG_MEDICUS_REFERENCE_CA2_CAM_VGCC_RYR_SIGNALING_PATHWAY	0.349225	0.760412	0.695836	0.957309
KEGG_MEDICUS_REFERENCE_CA2_PYK2_RAS_ERK_SIGNALING_PATHWAY	0.266605	0.739093	0.695164	0.962339
KEGG_MEDICUS_REFERENCE_CCR_CXCR_GNB_G_PI3K_RAC_SIGNALING_PATHWAY	0.274042	0.840228	0.612053	0.913108
KEGG_MEDICUS_REFERENCE_CCR2_GNB_G_PI3K_NFKB_SIGNALING_PATHWAY	0.320083	1.12465	0.102	0.734209
KEGG_MEDICUS_REFERENCE_CCR5_GNB_G_PLCB_G_PKC_SIGNALING_PATHWAY	0.363072	1.01638	0.497817	0.792749
KEGG_MEDICUS_REFERENCE_CD40_NFKB_SIGNALING_PATHWAY	0.716894	1.463	0	0.636712
KEGG_MEDICUS_REFERENCE_CHONDROITIN_SULFATE_BIOSYNTHESIS	0.675688	1.40729	0.105887	0.620264
KEGG_MEDICUS_REFERENCE_CITRATE_CYCLE_FIRST_CARBON_OXIDATION	0.293409	0.725394	0.797081	0.969328
KEGG_MEDICUS_REFERENCE_CITRATE_CYCLE_SECOND_CARBON_OXIDATION_2	0.362624	0.942512	0.592843	0.849562
KEGG_MEDICUS_REFERENCE_COHESIN_DISSOCIATION_IN_PROPHASE	0.516177	1.39414	0	0.599054
KEGG_MEDICUS_REFERENCE_COHESIN_LOADING	0.307574	0.901122	0.608532	0.871325
KEGG_MEDICUS_REFERENCE_CONDENSIN_LOADING	0.482763	1.37543	0	0.604401
KEGG_MEDICUS_REFERENCE_CREATINE_PATHWAY	0.562993	1.48249	0	0.677406
KEGG_MEDICUS_REFERENCE_CRHR_PKA_ACTH_SIGNALING_PATHWAY	0.419027	1.31524	0	0.637619
KEGG_MEDICUS_REFERENCE_CROSSTALK_BETWEEN_EXTRINSIC_AND_INTRINSIC_APOPTOTIC_PATHWAYS	0.392775	1.18249	0.203444	0.700136
KEGG_MEDICUS_REFERENCE_CX3CR1_GNAI_AC_PKA_SIGNALING_PATHWAY	0.244834	0.668282	0.898492	0.980447
KEGG_MEDICUS_REFERENCE_CXCL12_CXCR4_PKC_ERK_SIGNALING_PATHAWAY	0.456397	1.13946	0.199205	0.727817
KEGG_MEDICUS_REFERENCE_CXCR_GNB_G_ERK_SIGNALING_PATHWAY	0.215822	0.753763	0.806625	0.957092
KEGG_MEDICUS_REFERENCE_CXCR_GNB_G_PI3K_AKT_SIGNALING_PATHWAY	0.230498	0.762092	0.799601	0.956903
KEGG_MEDICUS_REFERENCE_CXCR4_GNAQ_PLCB_G_CALCINEURIN_SIGNALING_PATHWAY	0.390517	1.03231	0.5004	0.784985
KEGG_MEDICUS_REFERENCE_CXCR4_GNB_G_PLCB_PKC_SIGNALING_PATHWAY	0.407351	1.1314	0.303878	0.737033
KEGG_MEDICUS_REFERENCE_CXCR4_GNB_G_RAC_SIGNALING_PATHWAY	0.427414	1.25648	0.097996	0.646871
KEGG_MEDICUS_REFERENCE_DEUBIQUITINATION_OF_H2AK119	0.228154	0.904964	0.899702	0.869994
KEGG_MEDICUS_REFERENCE_DNA_END_RESECTION_AND_RPA_LOADING	0.239722	0.670499	0.802758	0.980269
KEGG_MEDICUS_REFERENCE_DNA_REPLICATION_LICENSING	0.32245	1.00895	0.498489	0.800649
KEGG_MEDICUS_REFERENCE_DNA_REPLICATION_TERMINATION	0.292656	0.86203	0.599124	0.898779
KEGG_MEDICUS_REFERENCE_DOUBLE_STRAND_BREAK_SIGNALING	0.367041	1.06094	0.302326	0.763517
KEGG_MEDICUS_REFERENCE_DRD1_GNAS_AC_PKA_SIGNALING_PATHWAY	0.563544	1.23954	0.100877	0.665702
KEGG_MEDICUS_REFERENCE_E2_ER_RAS_ERK_SIGNALING_PATHWAY	0.476717	1.20417	0.185867	0.67526
KEGG_MEDICUS_REFERENCE_EARLY_ENDOSOMAL_FUSION	0.347925	0.949458	0.400559	0.84733
KEGG_MEDICUS_REFERENCE_EGF_EGFR_PI3K_NFKB_SIGNALING_PATHWAY	0.338612	0.993087	0.396355	0.810854
KEGG_MEDICUS_REFERENCE_EGF_EGFR_PLCG_CALCINEURIN_SIGNALING_PATHWAY	0.349755	1.01738	0.405076	0.794305
KEGG_MEDICUS_REFERENCE_EGF_EGFR_PLCG_CAMK_SIGNALING_PATHWAY	0.461804	1.17729	0.309472	0.703834
KEGG_MEDICUS_REFERENCE_EGF_EGFR_PLCG_ERK_SIGNALING_PATHWAY	0.414413	0.97352	0.4028	0.825267
KEGG_MEDICUS_REFERENCE_EGF_EGFR_RAS_ERK_SIGNALING_PATHWAY	0.235644	0.688976	0.799441	0.975676
KEGG_MEDICUS_REFERENCE_EGF_EGFR_RAS_RALGDS_SIGNALING_PATHWAY	0.248096	0.61058	0.799801	0.990261
KEGG_MEDICUS_REFERENCE_EGF_EGFR_RAS_RASSF1_SIGNALING_PATHWAY	0.316068	0.937572	0.510277	0.851381
KEGG_MEDICUS_REFERENCE_EGF_ERBB2_RAS_ERK_SIGNALING_PATHWAY	0.364804	0.961526	0.498304	0.834541
KEGG_MEDICUS_REFERENCE_ELECTRON_TRANSFER_IN_COMPLEX_I	0.343414	1.2168	0.101668	0.670331
KEGG_MEDICUS_REFERENCE_ELECTRON_TRANSFER_IN_COMPLEX_III	0.32194	0.839373	0.584151	0.913407
KEGG_MEDICUS_REFERENCE_ELECTRON_TRANSFER_IN_COMPLEX_IV	0.4087	1.11774	0.104802	0.73585
KEGG_MEDICUS_REFERENCE_EP_NE_ADRB_PI3K_SIGNALING_PATHWAY	0.321447	0.889732	0.590818	0.880508
KEGG_MEDICUS_REFERENCE_EREG_EGFR_RAS_ERK_SIGNALING_PATHWAY	0.248602	0.691633	0.799441	0.97609
KEGG_MEDICUS_REFERENCE_ESTABLISHMENT_OF_COHESION	0.732171	1.76643	0	0.353557
KEGG_MEDICUS_REFERENCE_EXTRINSIC_APOPTOTIC_PATHWAY	0.642579	1.35227	0.101368	0.603873
KEGG_MEDICUS_REFERENCE_FGF_FGFR_RAS_ERK_SIGNALING_PATHWAY	0.197456	0.737802	0.898554	0.962365
KEGG_MEDICUS_REFERENCE_FLCN_MTORC1_SIGNALING_PATHWAY	0.435071	1.20781	0.294844	0.671675
KEGG_MEDICUS_REFERENCE_GENE_SILENCING_BY_METHYLATION_OF_H3K27_AND_UBIQUITINATION_OF_H2AK119	0.264704	0.846243	0.705341	0.910039
KEGG_MEDICUS_REFERENCE_GF_RTK_RAS_ERK_SIGNALING_PATHWAY	0.182084	0.79537	0.899262	0.938558
KEGG_MEDICUS_REFERENCE_GHRHR_PKA_GH_SIGNALING_PATHWAY	0.462242	1.41601	0	0.629916
KEGG_MEDICUS_REFERENCE_GLUTATHIONE_BIOSYNTHESIS	0.38765	0.820403	0.701642	0.927887
KEGG_MEDICUS_REFERENCE_GLYCOGEN_DEGRADATION	0.504745	1.1888	0.198998	0.69367
KEGG_MEDICUS_REFERENCE_GNRH_GNRHR_PLCB_PKC_SIGNALING_PATHWAY	0.364961	1.01671	0.405547	0.79314
KEGG_MEDICUS_REFERENCE_GPCR_PI3K_SIGNALING_PATHWAY	0.259849	0.829852	0.799802	0.920776
KEGG_MEDICUS_REFERENCE_GPI_ANCHOR_BIOSYNTHESIS	0.304772	0.961348	0.488968	0.834345
KEGG_MEDICUS_REFERENCE_HEDGEHOG_SIGNALING_PATHWAY	0.244776	0.691064	0.898635	0.976277
KEGG_MEDICUS_REFERENCE_HEME_BIOSYNTHESIS	0.533381	1.17651	0.0965738	0.703568
KEGG_MEDICUS_REFERENCE_HGF_MET_RAS_ERK_SIGNALING_PATHWAY	0.255609	0.787082	0.697466	0.942918
KEGG_MEDICUS_REFERENCE_HIF_1_SIGNALING_PATHWAY	0.509795	0.984612	0.494313	0.817349
KEGG_MEDICUS_REFERENCE_HOMOLOGOUS_RECOMBINATION	0.287207	1.13831	0	0.731678
KEGG_MEDICUS_REFERENCE_HOMOLOGOUS_RECOMBINATION_IN_ICLR	0.294193	1.08409	0.20028	0.755782
KEGG_MEDICUS_REFERENCE_HORMONE_LIKE_CYTOKINE_TO_JAK_STAT_SIGNALING_PATHWAY	0.322773	0.702769	0.798356	0.975057
KEGG_MEDICUS_REFERENCE_HYDROLYSIS_OF_SPHINGOMYELIN	0.564932	1.19639	0.10118	0.682427
KEGG_MEDICUS_REFERENCE_ICOSLG_ICOS_PI3K_SIGNALING_PATHWAY	0.245595	0.697666	0.802046	0.975176
KEGG_MEDICUS_REFERENCE_IGF_IGFR_PI3K_NFKB_SIGNALING_PATHWAY	0.33292	1.0297	0.396956	0.784682
KEGG_MEDICUS_REFERENCE_IL6_FAMILY_TO_JAK_STAT_SIGNALING_PATHWAY	0.335762	0.892639	0.597876	0.879103
KEGG_MEDICUS_REFERENCE_INTRINSIC_APOPTOTIC_PATHWAY	0.373928	0.772266	0.898615	0.953045
KEGG_MEDICUS_REFERENCE_IRE1A_JNK_SIGNALING_PATHWAY	0.444848	0.875531	0.591226	0.889485
KEGG_MEDICUS_REFERENCE_KEAP1_NRF2_SIGNALING_PATHWAY	0.572016	1.30372	0.100596	0.634014
KEGG_MEDICUS_REFERENCE_KINETOCHORE_MICROTUBULE_ATTACHMENT	0.361461	1.1275	0.105137	0.73746
KEGG_MEDICUS_REFERENCE_KISS1_KISS1R_PLCB_PKC_SIGNALING_PATHWAY	0.560404	1.26288	0.0971588	0.642989
KEGG_MEDICUS_REFERENCE_KITLG_KIT_RAS_ERK_SIGNALING_PATHWAY	0.244784	0.71205	0.695678	0.972713
KEGG_MEDICUS_REFERENCE_LIGHT_HVEM_NFKB_SIGNALING_PATHWAY	0.761724	1.49013	0	0.674447
KEGG_MEDICUS_REFERENCE_LOADING_OF_THE_SMC5_SMC6_COMPLEX	0.511716	1.06504	0.308585	0.759927
KEGG_MEDICUS_REFERENCE_LPA_GNAQ_11_RHOA_SIGNALING_PATHWAY	0.529519	1.13408	0.19988	0.737564
KEGG_MEDICUS_REFERENCE_LPAR_GNB_G_RHO_SIGNALING_PATHWAY	0.328359	0.941509	0.89904	0.850431
KEGG_MEDICUS_REFERENCE_MACHR_CA2_APOPTOTIC_PATHWAY	0.395112	1.02814	0.504903	0.786768
KEGG_MEDICUS_REFERENCE_MDM2_P21_CELL_CYCLE_G1_S_N00066	0.424835	1.1604	0.207952	0.715037
KEGG_MEDICUS_REFERENCE_MDM2_P21_CELL_CYCLE_G1_S_N00536	0.456179	1.15321	0.208568	0.721027
KEGG_MEDICUS_REFERENCE_METHIONINE_DEGRADATION	0.454125	1.06124	0.204151	0.763866
KEGG_MEDICUS_REFERENCE_MEVALONATE_PATHWAY	0.369608	0.759998	0.899081	0.957103
KEGG_MEDICUS_REFERENCE_MGLUR1_TRPC3_SIGNALING_PATHWAY	0.282934	0.669069	0.80454	0.98087
KEGG_MEDICUS_REFERENCE_MGLUR5_CA2_APOPTOTIC_PATHWAY	0.490859	1.28562	0	0.650019
KEGG_MEDICUS_REFERENCE_MICROTUBULE_DEPOLYMERIZATION	0.274839	0.83839	0.702369	0.913438
KEGG_MEDICUS_REFERENCE_MICROTUBULE_DEPOLYMERIZATION_AT_THE_MINUS_ENDS	0.460491	1.25797	0	0.649301
KEGG_MEDICUS_REFERENCE_MICROTUBULE_RHOA_SIGNALING_PATHWAY	0.265341	0.888493	0.793387	0.880218
KEGG_MEDICUS_REFERENCE_MITOCHONDRIAL_COMPLEX_UCP1_IN_THERMOGENESIS	0.335483	1.18493	0.292317	0.699765
KEGG_MEDICUS_REFERENCE_MYOSTATIN_SIGNALING_PATHWAY	0.606219	1.34535	0.098252	0.599108
KEGG_MEDICUS_REFERENCE_N_GLYCAN_PRECURSOR_BIOSYNTHESIS_ALG6_TO_OST	0.337395	0.706329	0.807049	0.974965
KEGG_MEDICUS_REFERENCE_NOD_NFKB_SIGNALING_PATHWAY	0.497321	1.33395	0.195073	0.608802
KEGG_MEDICUS_REFERENCE_NOTCH_LIGAND_UBIQUITYLATION	0.549144	1.29259	0.106271	0.636071
KEGG_MEDICUS_REFERENCE_NOTCH_SIGNALING_PATHWAY	0.380795	1.21439	0.102559	0.667301
KEGG_MEDICUS_REFERENCE_NUCLEAR_EXPORT_OF_MRNA	0.486676	1.65365	0	0.93026
KEGG_MEDICUS_REFERENCE_OKAZAKI_FRAGMENT_MATURATION	0.330741	0.965135	0.402922	0.832223
KEGG_MEDICUS_REFERENCE_ORGANIZATION_OF_THE_INNER_KINETOCHORE	0.450012	1.27929	0	0.639995
KEGG_MEDICUS_REFERENCE_ORIGIN_UNWINDING_AND_ELONGATION	0.304737	0.975605	0.395609	0.823904
KEGG_MEDICUS_REFERENCE_P16_CELL_CYCLE_G1_S	0.527336	1.21266	0.208118	0.669063
KEGG_MEDICUS_REFERENCE_P27_CELL_CYCLE_G1_S	0.38246	1.11365	0.208568	0.736156
KEGG_MEDICUS_REFERENCE_P300_P21_CELL_CYCLE_G1_S	0.408683	1.04317	0.411166	0.774629
KEGG_MEDICUS_REFERENCE_PDGF_PDGFR_PLCG_CAMK_SIGNALING_PATHWAY	0.396611	1.01165	0.304444	0.795752
KEGG_MEDICUS_REFERENCE_PDL_PD1_SHP_PI3K_SIGNALING_PATHWAY	0.26651	0.797351	0.804461	0.939194
KEGG_MEDICUS_REFERENCE_PINK_PARKIN_MEDIATED_AUTOPHAGOSOME_FORMATION	0.343399	0.923258	0.601037	0.858777
KEGG_MEDICUS_REFERENCE_PKR_EIF2ALPHA_SIGNALING_PATHWAY	0.667768	1.25334	0.202893	0.650814
KEGG_MEDICUS_REFERENCE_PP2A_AKT_SIGNALING_PATHWAY	0.289026	0.938582	0.496205	0.852155
KEGG_MEDICUS_REFERENCE_PRE_IC_FORMATION	0.340384	1.05562	0.20048	0.767866
KEGG_MEDICUS_REFERENCE_PRNP_PI3K_NOX2_SIGNALING_PATHWAY	0.569846	1.41271	0	0.62276
KEGG_MEDICUS_REFERENCE_PROK_PRKR_GI_ERK_SIGNALING_PATHWAY	0.4893	0.962472	0.39812	0.835073
KEGG_MEDICUS_REFERENCE_PROMOTION_OF_MICROTUBULE_GROWTH	0.303326	0.949201	0.703206	0.846996
KEGG_MEDICUS_REFERENCE_RAD51_DSDNA_DESTABILIZATION	0.636664	1.5598	0	0.840794
KEGG_MEDICUS_REFERENCE_REGULATION_OF_GF_RTK_RAS_ERK_SIGNALING_PATHWAY_ADAPTOR_PROTEINS	0.299374	0.872288	0.4986	0.89161
KEGG_MEDICUS_REFERENCE_REGULATION_OF_GF_RTK_RAS_ERK_SIGNALING_PTP	0.526174	1.36579	0	0.614619
KEGG_MEDICUS_REFERENCE_REGULATION_OF_GF_RTK_RAS_ERK_SIGNALING_UBIQUITINATION_OF_RTK_BY_CBL	0.204907	0.760408	0.898838	0.957046
KEGG_MEDICUS_REFERENCE_RETROGRADE_AXONAL_TRANSPORT	0.308753	1.03049	0.503692	0.785833
KEGG_MEDICUS_REFERENCE_RIG_I_NFKB_SIGNALING_PATHWAY	0.529627	1.29128	0.194644	0.641542
KEGG_MEDICUS_REFERENCE_RTK_PLCG_ITPR_SIGNALING_PATHWAY	0.209882	0.821505	0.806587	0.928784
KEGG_MEDICUS_REFERENCE_STRAD_STK11_TSC_SIGNALING_PATHWAY	0.477605	1.21898	0.202142	0.672359
KEGG_MEDICUS_REFERENCE_TAC3_TACR3_PLC_PKC_SIGNALING_PATHWAY	0.523856	1.05398	0.493254	0.769107
KEGG_MEDICUS_REFERENCE_TBK1_MEDIATED_AUTOPHAGOSOME_FORMATION	0.307527	0.71909	0.694395	0.970598
KEGG_MEDICUS_REFERENCE_TCR_PLCG_ITPR_SIGNALING_PATHWAY	0.335473	0.765473	0.60004	0.954331
KEGG_MEDICUS_REFERENCE_TESTOSTERONE_BIOSYNTHESIS	0.314446	0.725364	0.486913	0.969068
KEGG_MEDICUS_REFERENCE_TGF_BETA_SIGNALING_PATHWAY	0.401139	0.910465	0.695722	0.864791
KEGG_MEDICUS_REFERENCE_TGFA_EGFR_PLCG_PKC_SIGNALING_PATHWAY	0.566972	1.03056	0.4102	0.786438
KEGG_MEDICUS_REFERENCE_TGFA_EGFR_RAS_ERK_SIGNALING_PATHWAY	0.23138	0.629329	0.899222	0.988754
KEGG_MEDICUS_REFERENCE_THYROID_HORMONE_SIGNALING_PATHWAY	0.358396	0.928812	0.5002	0.854277
KEGG_MEDICUS_REFERENCE_TLR3_NFKB_SIGNALING_PATHWAY	0.494226	1.12451	0.296429	0.73382
KEGG_MEDICUS_REFERENCE_TNF_JNK_SIGNALING_PATHWAY	0.280123	0.813161	0.80128	0.933099
KEGG_MEDICUS_REFERENCE_TNF_NFKB_SIGNALING_PATHWAY	0.44526	1.16341	0.290225	0.71511
KEGG_MEDICUS_REFERENCE_TNF_P38_SIGNALING_PATHWAY	0.408804	0.938381	0.598489	0.85197
KEGG_MEDICUS_REFERENCE_TRAIP_DEPENDENT_REPLISOME_DISASSEMBLY	0.414193	1.08757	0.292083	0.755675
KEGG_MEDICUS_REFERENCE_TRANSLATION_INITIATION	0.539258	1.50182	0	0.65998
KEGG_MEDICUS_REFERENCE_TRAPPI_RAB1_SIGNALING_PATHWAY	0.536179	0.995898	0.494705	0.809584
KEGG_MEDICUS_REFERENCE_TRH_TRHR_PLCB_PKC_SIGNALING_PATHWAY	0.580686	1.35204	0	0.603851
KEGG_MEDICUS_REFERENCE_TSH_DUOX2_TG_SIGNALING_PATHWAY	0.409845	0.979398	0.493254	0.819826
KEGG_MEDICUS_REFERENCE_TSH_TG_SIGNALING_PATHWAY	0.378874	1.31322	0	0.640193
KEGG_MEDICUS_REFERENCE_V_D_J_RECOMBINATION	0.530451	1.07665	0.29988	0.756996
KEGG_MEDICUS_REFERENCE_VALINE_DEGRADATION	0.424824	0.793344	0.592422	0.939531
KEGG_MEDICUS_REFERENCE_VGCC_CA2_APOPTOTIC_PATHWAY	0.551241	1.22911	0.0972554	0.673405
KEGG_MEDICUS_REFERENCE_WEE1_CELL_CYCLE_G2_M	0.19286	0.456625	0.898615	0.998338
KEGG_MEDICUS_REFERENCE_WNT_SIGNALING_MODULATION_WNT_ACYLATION	0.535802	1.25811	0.0945462	0.649031
KEGG_MEDICUS_REFERENCE_WNT_SIGNALING_MODULATION_WNT_INHIBITOR	0.248811	0.743821	0.798683	0.961536
KEGG_MEDICUS_VARIANT_AMPLIFIED_CDK4_TO_CELL_CYCLE_G1_S	0.5509	1.12842	0.410267	0.737344
KEGG_MEDICUS_VARIANT_AMPLIFIED_EGFR_TO_PLCG_CAMK_SIGNALING_PATHWAY	0.461804	1.17729	0.309472	0.703163
KEGG_MEDICUS_VARIANT_AMPLIFIED_EGFR_TO_RAS_ERK_SIGNALING_PATHWAY	0.24861	0.691642	0.799441	0.976618
KEGG_MEDICUS_VARIANT_AMPLIFIED_FGFR_TO_RAS_ERK_SIGNALING_PATHWAY	0.223178	0.628795	0.898635	0.988706
KEGG_MEDICUS_VARIANT_AMPLIFIED_MDM2_TO_P21_CELL_CYCLE_G1_S	0.437887	1.15881	0.207592	0.716017
KEGG_MEDICUS_VARIANT_AMPLIFIED_MYC_TO_CELL_CYCLE_G1_S	0.47087	1.1298	0.409371	0.736022
KEGG_MEDICUS_VARIANT_AMPLIFIED_MYC_TO_P15_CELL_CYCLE_G1_S	0.488309	1.21841	0	0.670894
KEGG_MEDICUS_VARIANT_AMPLIFIED_MYC_TO_P27_CELL_CYCLE_G1_S	0.354758	1.00038	0.396548	0.804771
KEGG_MEDICUS_VARIANT_AMPLIFIED_PDGFR_TO_PLCG_CAMK_SIGNALING_PATHWAY	0.473478	1.12047	0.300337	0.739087
KEGG_MEDICUS_VARIANT_AMPLIFIED_PDGFR_TO_RAS_ERK_SIGNALING_PATHWAY	0.254182	0.642128	0.899222	0.986312
KEGG_MEDICUS_VARIANT_BCL2_OVEREXPRESSION_TO_INTRINSIC_APOPTOTIC_PATHWAY	0.610804	1.34749	0.202232	0.600765
KEGG_MEDICUS_VARIANT_BCR_ABL_FUSION_KINASE_TO_RAS_ERK_SIGNALING_PATHWAY	0.351873	0.873554	0.699461	0.891552
KEGG_MEDICUS_VARIANT_CYP11B1_CYP11B2_FUSION_TO_ACTH_CORTISOL_SIGNALING_PATHWAY	0.319468	1.0292	0.202049	0.784027
KEGG_MEDICUS_VARIANT_DUPLICATION_OR_MUTATION_ACTIVATED_FLT3_TO_RAS_ERK_SIGNALING_PATHWAY	0.272684	0.754835	0.797446	0.958062
KEGG_MEDICUS_VARIANT_EGF_OVEREXPRESSION_TO_RAS_ERK_SIGNALING_PATHWAY	0.24861	0.691642	0.799441	0.976345
KEGG_MEDICUS_VARIANT_EML4_ALK_FUSION_KINASE_TO_PLCG_ERK_SIGNALING_PATHWAY	0.440684	1.04953	0.405	0.770515
KEGG_MEDICUS_VARIANT_ERBB2_OVEREXPRESSION_TO_PI3K_SIGNALING_PATHWAY	0.276818	0.879486	0.503821	0.886088
KEGG_MEDICUS_VARIANT_FZD7_OVEREXPRESSION_TO_WNT_SIGNALING_PATHWAY	0.264133	0.911576	0.496497	0.864754
KEGG_MEDICUS_VARIANT_LOSS_OF_CDKN1B_TO_P27_CELL_CYCLE_G1_S	0.550699	1.20811	0.105817	0.671108
KEGG_MEDICUS_VARIANT_LOSS_OF_VHL_TO_HIF_1_SIGNALING_PATHWAY	0.386077	0.999302	0.49719	0.805768
KEGG_MEDICUS_VARIANT_MET_OVEREXPRESSION_TO_RAS_ERK_SIGNALING_PATHWAY	0.251018	0.716143	0.797446	0.970657
KEGG_MEDICUS_VARIANT_MLL_ENL_FUSION_TO_TRANSCRIPTIONAL_ACTIVATION	0.333455	0.928121	0.690643	0.854898
KEGG_MEDICUS_VARIANT_MUTATION_ACTIVATED_CACNA1D_H_TO_ANGIOTENSIN_ALDOSTERONE_SIGNALING_PATHWAY	0.565044	1.56349	0	0.907702
KEGG_MEDICUS_VARIANT_MUTATION_ACTIVATED_EGFR_TO_PLCG_ERK_SIGNALING_PATHWAY	0.414413	0.97352	0.4028	0.824913
KEGG_MEDICUS_VARIANT_MUTATION_ACTIVATED_EGFR_TO_RAS_ERK_SIGNALING_PATHWAY	0.235644	0.688976	0.799441	0.975403
KEGG_MEDICUS_VARIANT_MUTATION_ACTIVATED_GNAS_TO_ACTH_CORTISOL_SIGNALING_PATHWAY	0.366292	1.09842	0.305153	0.749462
KEGG_MEDICUS_VARIANT_MUTATION_ACTIVATED_GNAS_TO_CRHR_PKA_ACTH_SIGNALING_PATHWAY	0.426026	1.30849	0	0.636264
KEGG_MEDICUS_VARIANT_MUTATION_ACTIVATED_KCNJ5_TO_ANGIOTENSIN_ALDOSTERONE_SIGNALING_PATHWAY	0.565044	1.56349	0	0.868237
KEGG_MEDICUS_VARIANT_MUTATION_ACTIVATED_KIT_TO_RAS_ERK_SIGNALING_PATHWAY	0.260306	0.766963	0.80112	0.953864
KEGG_MEDICUS_VARIANT_MUTATION_ACTIVATED_MET_TO_RAS_ERK_SIGNALING_PATHWAY	0.237909	0.72376	0.899222	0.969929
KEGG_MEDICUS_VARIANT_MUTATION_ACTIVATED_PRKACA_TO_ACTH_CORTISOL_SIGNALING_PATHWAY	0.541615	1.22501	0.100596	0.675119
KEGG_MEDICUS_VARIANT_MUTATION_ACTIVATED_SMO_TO_HEDGEHOG_SIGNALING_PATHWAY	0.381948	1.19511	0.0944334	0.683691
KEGG_MEDICUS_VARIANT_MUTATION_CAUSED_ABBERANT_ATXN2_3_TO_MGLUR5_CA2_APOPTOTIC_PATHWAY	0.443792	1.07262	0.496698	0.759654
KEGG_MEDICUS_VARIANT_MUTATION_CAUSED_ABERRANT_ABETA_TO_26S_PROTEASOME_MEDIATED_PROTEIN_DEGRADATION	0.2361	0.713956	0.803252	0.971644
KEGG_MEDICUS_VARIANT_MUTATION_CAUSED_ABERRANT_ABETA_TO_AGE_RAGE_SIGNALING_PATHWAY	0.356635	0.942145	0.498607	0.849974
KEGG_MEDICUS_VARIANT_MUTATION_CAUSED_ABERRANT_ABETA_TO_ANTEROGRADE_AXONAL_TRANSPORT	0.372477	1.10695	0.104864	0.743337
KEGG_MEDICUS_VARIANT_MUTATION_CAUSED_ABERRANT_ABETA_TO_CROSSTALK_BETWEEN_EXTRINSIC_AND_INTRINSIC_APOPTOTIC_PATHWAYS	0.451872	1.0669	0.309639	0.760829
KEGG_MEDICUS_VARIANT_MUTATION_CAUSED_ABERRANT_ABETA_TO_ELECTRON_TRANSFER_IN_COMPLEX_I	0.297895	1.11874	0.301299	0.73781
KEGG_MEDICUS_VARIANT_MUTATION_CAUSED_ABERRANT_ABETA_TO_ELECTRON_TRANSFER_IN_COMPLEX_IV	0.43567	1.18899	0.104802	0.695183
KEGG_MEDICUS_VARIANT_MUTATION_CAUSED_ABERRANT_ABETA_TO_MACHR_CA2_APOPTOTIC_PATHWAY	0.422158	1.06307	0.305183	0.763697
KEGG_MEDICUS_VARIANT_MUTATION_CAUSED_ABERRANT_ABETA_TO_MGLUR5_CA2_APOPTOTIC_PATHWAY	0.506362	1.27483	0	0.644154
KEGG_MEDICUS_VARIANT_MUTATION_CAUSED_ABERRANT_ABETA_TO_TRANSPORT_OF_CALCIUM	0.557249	1.4056	0	0.613699
KEGG_MEDICUS_VARIANT_MUTATION_CAUSED_ABERRANT_ABETA_TO_VGCC_CA2_APOPTOTIC_PATHWAY_N01004	0.518355	1.20967	0.203163	0.671775
KEGG_MEDICUS_VARIANT_MUTATION_CAUSED_ABERRANT_ABETA_TO_VGCC_CA2_APOPTOTIC_PATHWAY_N01006	0.632212	1.51776	0	0.714955
KEGG_MEDICUS_VARIANT_MUTATION_CAUSED_ABERRANT_DCTN1_TO_RETROGRADE_AXONAL_TRANSPORT	0.334682	1.09089	0.103053	0.752565
KEGG_MEDICUS_VARIANT_MUTATION_CAUSED_ABERRANT_HTT_TO_ANTEROGRADE_AXONAL_TRANSPORT	0.3317	0.950608	0.498194	0.845465
KEGG_MEDICUS_VARIANT_MUTATION_CAUSED_ABERRANT_HTT_TO_CREB_MEDIATED_TRANSCRIPTION	0.52738	1.22577	0.210726	0.674011
KEGG_MEDICUS_VARIANT_MUTATION_CAUSED_ABERRANT_HTT_TO_ELECTRON_TRANSFER_IN_COMPLEX_III	0.339445	0.921854	0.497903	0.859394
KEGG_MEDICUS_VARIANT_MUTATION_CAUSED_ABERRANT_HTT_TO_MGLUR5_CA2_APOPTOTIC_PATHWAY	0.471632	1.15551	0.300417	0.716841
KEGG_MEDICUS_VARIANT_MUTATION_CAUSED_ABERRANT_HTT_TO_REST_MEDIATED_TRANSCRIPTIONAL_REPRESSION	0.415541	0.798002	0.801081	0.939202
KEGG_MEDICUS_VARIANT_MUTATION_CAUSED_ABERRANT_HTT_TO_RETROGRADE_AXONAL_TRANSPORT	0.291955	0.962232	0.604262	0.8349
KEGG_MEDICUS_VARIANT_MUTATION_CAUSED_ABERRANT_HTT_TO_TRANSPORT_OF_CALCIUM	0.525783	1.32571	0.102008	0.616421
KEGG_MEDICUS_VARIANT_MUTATION_CAUSED_ABERRANT_PSEN_TO_MGLUR5_CA2_APOPTOTIC_PATHWAY	0.532122	1.44743	0	0.651142
KEGG_MEDICUS_VARIANT_MUTATION_CAUSED_ABERRANT_PSEN1_TO_MGLUR5_CA2_APOPTOTIC_PATHWAY	0.440059	1.1814	0.101939	0.700051
KEGG_MEDICUS_VARIANT_MUTATION_CAUSED_ABERRANT_SNCA_TO_26S_PROTEASOME_MEDIATED_PROTEIN_DEGRADATION	0.229957	0.719207	0.803252	0.970763
KEGG_MEDICUS_VARIANT_MUTATION_CAUSED_ABERRANT_SNCA_TO_ANTEROGRADE_AXONAL_TRANSPORT	0.347615	1.14067	0	0.725669
KEGG_MEDICUS_VARIANT_MUTATION_CAUSED_ABERRANT_SNCA_TO_ELECTRON_TRANSFER_IN_COMPLEX_I	0.334975	1.22871	0.100938	0.671867
KEGG_MEDICUS_VARIANT_MUTATION_CAUSED_ABERRANT_SNCA_TO_VGCC_CA2_APOPTOTIC_PATHWAY	0.631622	1.45132	0	0.65078
KEGG_MEDICUS_VARIANT_MUTATION_CAUSED_ABERRANT_SOD1_TO_26S_PROTEASOME_MEDIATED_PROTEIN_DEGRADATION	0.226057	0.699177	0.898615	0.974263
KEGG_MEDICUS_VARIANT_MUTATION_CAUSED_ABERRANT_SOD1_TO_INTRINSIC_APOPTOTIC_PATHWAY	0.490697	1.16667	0.205654	0.712244
KEGG_MEDICUS_VARIANT_MUTATION_CAUSED_ABERRANT_SOD1_TO_RETROGRADE_AXONAL_TRANSPORT	0.307556	0.845183	0.710416	0.910444
KEGG_MEDICUS_VARIANT_MUTATION_CAUSED_ABERRANT_TDP43_TO_ELECTRON_TRANSFER_IN_COMPLEX_I	0.336919	1.21267	0.101668	0.670401
KEGG_MEDICUS_VARIANT_MUTATION_CAUSED_ABERRANT_TUBA4A_TO_RETROGRADE_AXONAL_TRANSPORT	0.282368	0.804822	0.608843	0.937099
KEGG_MEDICUS_VARIANT_MUTATION_INACTIVATED_ATP1A1_TO_ANGIOTENSIN_ALDOSTERONE_SIGNALING_PATHWAY	0.519296	1.51245	0	0.696328
KEGG_MEDICUS_VARIANT_MUTATION_INACTIVATED_ATP2B3_TO_ANGIOTENSIN_ALDOSTERONE_SIGNALING_PATHWAY	0.568063	1.45944	0.100656	0.628785
KEGG_MEDICUS_VARIANT_MUTATION_INACTIVATED_FGF17_TO_RAS_ERK_SIGNALING_PATHWAY	0.282527	0.755745	0.7062	0.958296
KEGG_MEDICUS_VARIANT_MUTATION_INACTIVATED_FGF8_TO_RAS_ERK_SIGNALING_PATHWAY	0.31004	0.843978	0.596687	0.911267
KEGG_MEDICUS_VARIANT_MUTATION_INACTIVATED_OPTN_TO_PINK_PARKIN_MEDIATED_AUTOPHAGOSOME_FORMATION	0.452344	1.10264	0.288081	0.74452
KEGG_MEDICUS_VARIANT_MUTATION_INACTIVATED_P62_TO_PINK_PARKIN_MEDIATED_AUTOPHAGOSOME_FORMATION	0.495057	1.21188	0.195185	0.667387
KEGG_MEDICUS_VARIANT_MUTATION_INACTIVATED_PDE11A_PDE8B_TO_ACTH_CORTISOL_SIGNALING_PATHWAY	0.531919	1.25345	0	0.650826
KEGG_MEDICUS_VARIANT_MUTATION_INACTIVATED_PINK1_TO_ELECTRON_TRANSFER_IN_COMPLEX_I	0.384672	1.30689	0.101099	0.635894
KEGG_MEDICUS_VARIANT_MUTATION_INACTIVATED_PINK1_TO_INTRINSIC_APOPTOTIC_PATHWAY_N01048	0.661088	1.30292	0	0.63623
KEGG_MEDICUS_VARIANT_MUTATION_INACTIVATED_PINK1_TO_INTRINSIC_APOPTOTIC_PATHWAY_N01050	0.703272	1.30047	0	0.638309
KEGG_MEDICUS_VARIANT_MUTATION_INACTIVATED_PRKAR1A_TO_ACTH_CORTISOL_SIGNALING_PATHWAY	0.515047	1.16379	0.100158	0.715439
KEGG_MEDICUS_VARIANT_MUTATION_INACTIVATED_PRKAR1A_TO_CRHR_PKA_ACTH_SIGNALING_PATHWAY	0.400453	1.23209	0	0.66606
KEGG_MEDICUS_VARIANT_MUTATION_INACTIVATED_PRKCG_TO_MGLUR1_TRPC3_SIGNALING_PATHWAY	0.323086	0.711826	0.791482	0.972618
KEGG_MEDICUS_VARIANT_MUTATION_INACTIVATED_PROK2_TO_PROK_PRKR_GI_ERK_SIGNALING_PATHWAY	0.4893	0.962472	0.39812	0.834725
KEGG_MEDICUS_VARIANT_MUTATION_INACTIVATED_PTCH1_TO_HEDGEHOG_SIGNALING_PATHWAY	0.381948	1.19511	0.0944334	0.682988
KEGG_MEDICUS_VARIANT_MUTATION_INACTIVATED_RASD1_TO_CRHR_PKA_ACTH_SIGNALING_PATHWAY	0.472494	1.47033	0	0.662069
KEGG_MEDICUS_VARIANT_MUTATION_INACTIVATED_SIGMAR1_TO_CA2_APOPTOTIC_PATHWAY	0.493467	1.2372	0.101939	0.667368
KEGG_MEDICUS_VARIANT_MUTATION_INACTIVATED_TP53_TO_TRANSCRIPTION	0.482818	1.36558	0.105506	0.61103
KEGG_MEDICUS_VARIANT_MUTATION_INACTIVATED_UBQLN2_TO_26S_PROTEASOME_MEDIATED_PROTEIN_DEGRADATION	0.208429	0.651909	0.898615	0.984891
KEGG_MEDICUS_VARIANT_NOTCH_OVEREXPRESSION_TO_NOTCH_SIGNALING_PATHWAY	0.550604	1.39511	0	0.597831
KEGG_MEDICUS_VARIANT_SCRAPIE_CONFORMATION_PRPSC_TO_MGLUR5_CA2_APOPTOTIC_PATHWAY	0.443698	1.3732	0	0.606108
KEGG_MEDICUS_VARIANT_SCRAPIE_CONFORMATION_PRPSC_TO_TRANSPORT_OF_CALCIUM	0.521548	1.43784	0	0.636061
KEGG_MELANOMA	0.233376	0.9376	0.510813	0.851641
KEGG_METABOLISM_OF_XENOBIOTICS_BY_CYTOCHROME_P450	0.373451	1.11965	0.10116	0.738169
KEGG_MTOR_SIGNALING_PATHWAY	0.273835	1.0724	0.406729	0.759117
KEGG_NATURAL_KILLER_CELL_MEDIATED_CYTOTOXICITY	0.258673	0.986217	0.397506	0.81655
KEGG_NEUROTROPHIN_SIGNALING_PATHWAY	0.234619	1.03317	0.507334	0.784955
KEGG_NICOTINATE_AND_NICOTINAMIDE_METABOLISM	0.404558	1.16009	0.210222	0.71537
KEGG_NITROGEN_METABOLISM	0.249034	0.73861	0.89898	0.962468
KEGG_NOD_LIKE_RECEPTOR_SIGNALING_PATHWAY	0.315012	1.18442	0.112046	0.701173
KEGG_NON_SMALL_CELL_LUNG_CANCER	0.39102	1.34157	0	0.606651
KEGG_O_GLYCAN_BIOSYNTHESIS	0.600039	1.68464	0	0.875935
KEGG_OXIDATIVE_PHOSPHORYLATION	0.257795	1.03818	0.391833	0.779344
KEGG_P53_SIGNALING_PATHWAY	0.335213	1.11775	0.300638	0.736291
KEGG_PANCREATIC_CANCER	0.272264	1.05464	0.113409	0.769604
KEGG_PANTOTHENATE_AND_COA_BIOSYNTHESIS	0.27169	0.828074	0.799361	0.922188
KEGG_PARKINSONS_DISEASE	0.309177	1.25161	0.10084	0.650684
KEGG_PATHWAYS_IN_CANCER	0.203709	0.985565	0.505301	0.816772
KEGG_PENTOSE_AND_GLUCURONATE_INTERCONVERSIONS	0.275957	0.747901	0.898818	0.959007
KEGG_PHOSPHATIDYLINOSITOL_SIGNALING_SYSTEM	0.225604	0.815063	0.898757	0.932652
KEGG_PORPHYRIN_AND_CHLOROPHYLL_METABOLISM	0.301008	0.857735	0.599642	0.90093
KEGG_PRIMARY_BILE_ACID_BIOSYNTHESIS	0.224666	0.747058	0.898757	0.959504
KEGG_PRIMARY_IMMUNODEFICIENCY	0.355423	1.13417	0.193831	0.737707
KEGG_PRION_DISEASES	0.401487	1.00538	0.401916	0.805074
KEGG_PROSTATE_CANCER	0.311381	1.14863	0.28745	0.726872
KEGG_RETINOL_METABOLISM	0.261297	0.9796	0.60383	0.820089
KEGG_RIBOSOME	0.539341	1.51099	0	0.677632
KEGG_RIG_I_LIKE_RECEPTOR_SIGNALING_PATHWAY	0.27203	1.05096	0.30427	0.770215
KEGG_RNA_DEGRADATION	0.261312	1.02717	0.490822	0.787029
KEGG_SELENOAMINO_ACID_METABOLISM	0.292176	0.950773	0.494115	0.845458
KEGG_SMALL_CELL_LUNG_CANCER	0.244804	1.03814	0.405028	0.779057
KEGG_SPHINGOLIPID_METABOLISM	0.316532	1.07146	0.386603	0.760311
KEGG_SPLICEOSOME	0.338255	1.33417	0.0944146	0.609029
KEGG_STARCH_AND_SUCROSE_METABOLISM	0.282439	0.991594	0.507962	0.812332
KEGG_TASTE_TRANSDUCTION	0.22233	0.687753	0.806277	0.975677
KEGG_TAURINE_AND_HYPOTAURINE_METABOLISM	0.584487	1.31122	0.0971588	0.63601
KEGG_TERPENOID_BACKBONE_BIOSYNTHESIS	0.478246	1.01955	0.497499	0.792566
KEGG_TGF_BETA_SIGNALING_PATHWAY	0.289489	1.20249	0.100418	0.675539
KEGG_TRYPTOPHAN_METABOLISM	0.380189	1.04627	0.496375	0.771097
KEGG_TYPE_II_DIABETES_MELLITUS	0.262707	0.863872	0.697674	0.897787
KEGG_VALINE_LEUCINE_AND_ISOLEUCINE_BIOSYNTHESIS	0.58071	1.30502	0.186569	0.638642
KEGG_VASOPRESSIN_REGULATED_WATER_REABSORPTION	0.29154	1.02766	0.485992	0.786618
KEGG_VEGF_SIGNALING_PATHWAY	0.242094	0.861246	0.688185	0.899351
KEGG_VIBRIO_CHOLERAE_INFECTION	0.250048	0.968196	0.406351	0.830438
KENNY_CTNNB1_TARGETS_UP	0.270388	0.889843	0.701716	0.880652
KERLEY_RESPONSE_TO_CISPLATIN_UP	0.309289	1.19724	0.100299	0.681316
KHETCHOUMIAN_TRIM24_TARGETS_UP	0.442654	1.23993	0.102143	0.666736
KIM_ALL_DISORDERS_CALB1_CORR_DN	0.3601	1.23006	0.0997809	0.670572
KIM_ALL_DISORDERS_CALB1_CORR_UP	0.200089	0.983492	0.502096	0.818074
KIM_ALL_DISORDERS_DURATION_CORR_DN	0.435955	1.46867	0	0.656624
KIM_ALL_DISORDERS_OLIGODENDROCYTE_NUMBER_CORR_DN	0.256513	0.809904	0.797607	0.935056
KIM_ALL_DISORDERS_OLIGODENDROCYTE_NUMBER_CORR_UP	0.278278	1.21173	0.0946215	0.667369
KIM_BIPOLAR_DISORDER_OLIGODENDROCYTE_DENSITY_CORR_DN	0.33379	1.26726	0	0.648237
KIM_BIPOLAR_DISORDER_OLIGODENDROCYTE_DENSITY_CORR_UP	0.264554	1.1805	0.0944146	0.700368
KIM_HYPOXIA	0.317335	1.00816	0.293296	0.800865
KIM_LIVER_CANCER_POOR_SURVIVAL_UP	0.150018	0.472319	0.899081	0.997916
KIM_MYC_AMPLIFICATION_TARGETS_UP	0.299921	1.18994	0.104365	0.693505
KIM_MYCL1_AMPLIFICATION_TARGETS_UP	0.450279	1.10472	0.187276	0.742305
KIM_RESPONSE_TO_TSA_AND_DECITABINE_UP	0.232669	0.903271	0.59771	0.868626
KIM_WT1_TARGETS_12HR_DN	0.293875	1.12938	0.19988	0.736242
KIM_WT1_TARGETS_12HR_UP	0.196345	0.775185	0.899282	0.951233
KIM_WT1_TARGETS_8HR_DN	0.263468	1.028	0.408037	0.786447
KIM_WT1_TARGETS_8HR_UP	0.337218	1.28778	0	0.645853
KIM_WT1_TARGETS_UP	0.314489	1.26961	0	0.643851
KINSEY_TARGETS_OF_EWSR1_FLII_FUSION_DN	0.236906	1.04004	0.216222	0.776871
KLEIN_PRIMARY_EFFUSION_LYMPHOMA_UP	0.392022	1.39154	0	0.588265
KLEIN_TARGETS_OF_BCR_ABL1_FUSION	0.252266	0.912725	0.709003	0.864095
KOBAYASHI_EGFR_SIGNALING_24HR_DN	0.308934	1.23844	0	0.665648
KOBAYASHI_EGFR_SIGNALING_6HR_DN	0.306779	0.872592	0.503086	0.891904
KOBAYASHI_RESPONSE_TO_ROMIDEPSIN	0.290834	0.838615	0.700724	0.913624
KOHN_EMT_EPITHELIAL	0.382038	1.14637	0.19835	0.727372
KOHOUTEK_CCNT1_TARGETS	0.280481	0.904972	0.495904	0.870292
KOINUMA_COLON_CANCER_MSI_DN	0.270336	0.558002	0.797674	0.996518
KOINUMA_COLON_CANCER_MSI_UP	0.321249	0.84164	0.706105	0.911781
KOINUMA_TARGETS_OF_SMAD2_OR_SMAD3	0.225916	1.14253	0	0.728761
KOKKINAKIS_METHIONINE_DEPRIVATION_48HR_UP	0.24752	1.0301	0.295282	0.785979
KOKKINAKIS_METHIONINE_DEPRIVATION_96HR_UP	0.274345	1.13574	0.102518	0.737152
KONDO_PROSTATE_CANCER_HCP_WITH_H3K27ME3	0.241361	1.02013	0.60188	0.792611
KONG_E2F1_TARGETS	0.590312	1.41339	0	0.627262
KONG_E2F3_TARGETS	0.357512	1.30435	0	0.639984
KORKOLA_CHORIOCARCINOMA_DN	0.253619	0.757371	0.899141	0.958064
KORKOLA_EMBRYONAL_CARCINOMA	0.315626	0.752359	0.793679	0.957705
KORKOLA_EMBRYONAL_CARCINOMA_DN	0.206605	0.650431	0.816779	0.98534
KORKOLA_EMBRYONIC_CARCINOMA_VS_SEMINOMA_UP	0.309006	1.06785	0.211565	0.76044
KORKOLA_SEMINOMA_DN	0.25323	0.824988	0.708982	0.924894
KORKOLA_SEMINOMA_UP	0.21466	0.868054	0.61167	0.895148
KORKOLA_TERATOMA	0.380491	1.23444	0.102498	0.665752
KOYAMA_SEMA3B_TARGETS_UP	0.180677	0.883293	0.702355	0.884979
KRIEG_HYPOXIA_NOT_VIA_KDM3A	0.259486	1.18748	0.0943022	0.695952
KRIEG_HYPOXIA_VIA_KDM3A	0.30917	0.881987	0.509824	0.886142
KRIGE_AMINO_ACID_DEPRIVATION	0.433948	1.43089	0.0940967	0.624167
KRIGE_RESPONSE_TO_TOSEDOSTAT_24HR_DN	0.250404	1.08982	0.299503	0.754097
KRIGE_RESPONSE_TO_TOSEDOSTAT_6HR_DN	0.259975	1.12686	0.299503	0.737814
KRISHNAN_FURIN_TARGETS_UP	0.625449	1.20069	0.205941	0.67605
KUMAMOTO_RESPONSE_TO_NUTLIN_3A_DN	0.405927	0.807757	0.899242	0.936503
KUMAR_PATHOGEN_LOAD_BY_MACROPHAGES	0.242682	1.07825	0.203719	0.755836
KUMAR_TARGETS_OF_MLL_AF9_FUSION	0.176852	0.871496	0.806714	0.89196
KUROKAWA_LIVER_CANCER_EARLY_RECURRENCE_UP	0.415031	1.33358	0	0.609768
KUROZUMI_RESPONSE_TO_ONCOCYTIC_VIRUS	0.317331	1.00161	0.489583	0.803763
KUUSELO_PANCREATIC_CANCER_19Q13_AMPLIFICATION	0.278753	0.788969	0.606468	0.941153
KUWANO_RNA_STABILIZED_BY_NO	0.670166	1.25034	0.202511	0.650564
KYNG_DNA_DAMAGE_BY_4NQO	0.241703	0.81464	0.688867	0.932373
KYNG_DNA_DAMAGE_BY_4NQO_OR_GAMMA_RADIATION	0.49051	1.19846	0.3058	0.680593
KYNG_DNA_DAMAGE_BY_GAMMA_AND_UV_RADIATION	0.265371	1.00833	0.40534	0.800939
KYNG_DNA_DAMAGE_BY_GAMMA_RADIATION	0.269563	1.06165	0.302326	0.763626
KYNG_DNA_DAMAGE_BY_UV	0.37439	1.21733	0	0.671443
KYNG_DNA_DAMAGE_DN	0.293507	1.14829	0.29386	0.727003
KYNG_DNA_DAMAGE_UP	0.273185	1.13455	0.0945462	0.738143
KYNG_ENVIRONMENTAL_STRESS_RESPONSE_DN	0.352558	1.08238	0.190942	0.755636
KYNG_ENVIRONMENTAL_STRESS_RESPONSE_NOT_BY_4NQO_IN_OLD	0.384397	1.09702	0.197447	0.750065
KYNG_ENVIRONMENTAL_STRESS_RESPONSE_NOT_BY_4NQO_IN_WS	0.406279	1.34305	0	0.607641
KYNG_ENVIRONMENTAL_STRESS_RESPONSE_NOT_BY_GAMMA_IN_OLD	0.338839	1.24731	0.298329	0.656356
KYNG_ENVIRONMENTAL_STRESS_RESPONSE_NOT_BY_UV_IN_OLD	0.345137	1.14072	0.197842	0.726469
KYNG_ENVIRONMENTAL_STRESS_RESPONSE_NOT_BY_UV_IN_WS	0.468116	1.26558	0.0929115	0.647717
KYNG_ENVIRONMENTAL_STRESS_RESPONSE_UP	0.408794	1.24699	0	0.656539
KYNG_NORMAL_AGING_UP	0.539281	1.392	0	0.595341
KYNG_RESPONSE_TO_H2O2	0.414635	1.44074	0	0.637157
KYNG_RESPONSE_TO_H2O2_VIA_ERCC6	0.402122	0.870704	0.592408	0.891689
KYNG_RESPONSE_TO_H2O2_VIA_ERCC6_DN	0.427471	1.2865	0.101322	0.648156
KYNG_WERNER_SYNDROM_AND_NORMAL_AGING_DN	0.238933	1.11864	0	0.737133
KYNG_WERNER_SYNDROM_UP	0.484524	1.14879	0.292746	0.726744
LAIHO_COLORECTAL_CANCER_SERRATED_DN	0.282761	1.12243	0.101322	0.73499
LANDIS_BREAST_CANCER_PROGRESSION_DN	0.261977	1.03972	0.298092	0.776838
LANDIS_BREAST_CANCER_PROGRESSION_UP	0.219821	0.84365	0.79513	0.911347
LANDIS_ERBB2_BREAST_PRENEOPLASTIC_DN	0.291256	1.15408	0.185904	0.719858
LANDIS_ERBB2_BREAST_TUMORS_324_DN	0.256074	1.10655	0.0975658	0.742625
LANDIS_ERBB2_BREAST_TUMORS_65_DN	0.379628	1.30768	0.104906	0.639542
LANDIS_ERBB2_BREAST_TUMORS_65_UP	0.266714	0.977815	0.592385	0.822222
LANG_MYB_FAMILY_TARGETS	0.344006	1.06865	0.391026	0.758983
LASTOWSKA_COAMPLIFIED_WITH_MYCN	0.30162	0.94343	0.602398	0.848957
LASTOWSKA_NEUROBLASTOMA_COPY_NUMBER_DN	0.212228	1.11081	0.101732	0.739301
LASTOWSKA_NEUROBLASTOMA_COPY_NUMBER_UP	0.226171	0.918685	0.803434	0.862598
LAU_APOPTOSIS_CDKN2A_UP	0.282152	1.08164	0.203922	0.755082
LE_EGR2_TARGETS_UP	0.295558	1.15999	0.0943396	0.715147
LE_NEURONAL_DIFFERENTIATION_DN	0.393784	1.00367	0.507838	0.804245
LE_SKI_TARGETS_UP	0.574572	1.37789	0.18694	0.59897
LEE_AGING_CEREBELLUM_DN	0.330354	1.19763	0	0.680996
LEE_AGING_MUSCLE_UP	0.294823	1.01127	0.498703	0.795675
LEE_AGING_NEOCORTEX_DN	0.269868	1.13037	0.203637	0.736028
LEE_AGING_NEOCORTEX_UP	0.404518	1.35721	0	0.610267
LEE_BMP2_TARGETS_DN	0.266433	1.28222	0	0.648363
LEE_BMP2_TARGETS_UP	0.204802	1.0423	0.195691	0.774369
LEE_CALORIE_RESTRICTION_MUSCLE_DN	0.30452	1.12742	0.206924	0.736855
LEE_CALORIE_RESTRICTION_MUSCLE_UP	0.270401	0.836778	0.797881	0.913341
LEE_CALORIE_RESTRICTION_NEOCORTEX_DN	0.347961	1.29806	0.194759	0.636507
LEE_EARLY_T_LYMPHOCYTE_UP	0.275387	0.967581	0.699322	0.830915
LEE_LIVER_CANCER_ACOX1_DN	0.176823	0.622586	0.899302	0.989507
LEE_LIVER_CANCER_ACOX1_UP	0.312065	1.12477	0.288369	0.734362
LEE_LIVER_CANCER_DENA_DN	0.19104	0.644543	0.89904	0.985921
LEE_LIVER_CANCER_E2F1_UP	0.282675	1.09501	0.105043	0.750271
LEE_LIVER_CANCER_HEPATOBLAST	0.37693	1.04829	0.398051	0.770982
LEE_LIVER_CANCER_MYC_E2F1_UP	0.259416	0.959876	0.702968	0.835128
LEE_LIVER_CANCER_MYC_TGFA_DN	0.200404	0.675616	0.898411	0.979839
LEE_LIVER_CANCER_MYC_TGFA_UP	0.312684	1.15557	0.193059	0.717253
LEE_LIVER_CANCER_MYC_UP	0.193847	0.795508	0.899081	0.939021
LEE_LIVER_CANCER_SURVIVAL_DN	0.228439	1.00963	0.302255	0.798985
LEE_LIVER_CANCER_SURVIVAL_UP	0.224615	0.854645	0.703072	0.902964
LEE_METASTASIS_AND_ALTERNATIVE_SPLICING_DN	0.216007	0.782295	0.899222	0.947175
LEE_METASTASIS_AND_RNA_PROCESSING_UP	0.208187	0.615854	0.899222	0.989488
LEE_NAIVE_T_LYMPHOCYTE	0.554252	1.47048	0.0923199	0.666689
LEE_NEURAL_CREST_STEM_CELL_DN	0.22768	0.823182	0.898615	0.927014
LEE_RECENT_THYMIC_EMIGRANT	0.235004	1.03171	0.401312	0.7857
LEE_SP4_THYMOCYTE	0.405802	0.913023	0.387219	0.865168
LEE_TARGETS_OF_PTCH1_AND_SUFU_DN	0.307107	1.20952	0.1008	0.671079
LEE_TARGETS_OF_PTCH1_AND_SUFU_UP	0.288436	1.0529	0.304357	0.768309
LEI_HOXC8_TARGETS_DN	0.537041	1.2972	0	0.640146
LEI_HOXC8_TARGETS_UP	0.386335	0.818184	0.70475	0.930207
LEI_MYB_TARGETS	0.25607	1.08816	0.196122	0.756695
LEIN_LOCALIZED_TO_DISTAL_AND_PROXIMAL_DENDRITES	0.460145	1.13743	0.306597	0.733445
LEIN_MEDULLA_MARKERS	0.260766	1.0452	0.292897	0.772448
LEIN_NEURON_MARKERS	0.25313	0.960835	0.498703	0.834396
LEIN_OLIGODENDROCYTE_MARKERS	0.223863	0.965761	0.591018	0.831457
LENAOUR_DENDRITIC_CELL_MATURATION_DN	0.212981	0.963602	0.484071	0.833297
LENAOUR_DENDRITIC_CELL_MATURATION_UP	0.274513	1.04404	0.388247	0.773345
LEONARD_HYPOXIA	0.473041	1.30263	0.199443	0.634947
LI_ADIPOGENESIS_BY_ACTIVATED_PPARG	0.244992	0.663208	0.899242	0.980957
LI_AMPLIFIED_IN_LUNG_CANCER	0.257552	1.04439	0.194836	0.773331
LI_CYTIDINE_ANALOGS_CYCTOTOXICITY	0.726457	1.53884	0	0.849691
LI_DCP2_BOUND_MRNA	0.21743	0.781524	0.899402	0.947657
LI_INDUCED_T_TO_NATURAL_KILLER_UP	0.205521	1.02033	0.543455	0.792705
LI_PROSTATE_CANCER_EPIGENETIC	0.255329	0.7523	0.899622	0.957499
LI_WILMS_TUMOR_VS_FETAL_KIDNEY_1_DN	0.206772	0.965235	0.602479	0.832325
LI_WILMS_TUMOR_VS_FETAL_KIDNEY_2_UP	0.475627	1.52988	0	0.787892
LIANG_HEMATOPOIESIS_STEM_CELL_NUMBER_LARGE_VS_TINY_DN	0.307245	1.13525	0.200999	0.736582
LIANG_HEMATOPOIESIS_STEM_CELL_NUMBER_LARGE_VS_TINY_UP	0.257509	0.956459	0.500401	0.836851
LIANG_HEMATOPOIESIS_STEM_CELL_NUMBER_SMALL_VS_HUGE_DN	0.394828	1.43367	0	0.620841
LIANG_SILENCED_BY_METHYLATION_2	0.197738	0.748385	0.703888	0.959257
LIANG_SILENCED_BY_METHYLATION_DN	0.623615	1.51005	0	0.663723
LIAO_HAVE_SOX4_BINDING_SITES	0.285568	1.03775	0.293214	0.779386
LIAO_METASTASIS	0.256342	1.12532	0	0.734278
LIEN_BREAST_CARCINOMA_METAPLASTIC	0.282661	0.822613	0.700862	0.927813
LIEN_BREAST_CARCINOMA_METAPLASTIC_VS_DUCTAL_DN	0.262727	1.09024	0.299742	0.752969
LIEN_BREAST_CARCINOMA_METAPLASTIC_VS_DUCTAL_UP	0.34819	1.27214	0.105127	0.646308
LIM_MAMMARY_STEM_CELL_DN	0.187713	0.913611	0.701831	0.865816
LIM_MAMMARY_STEM_CELL_UP	0.217669	1.00552	0.401246	0.805082
LIN_APC_TARGETS	0.389694	1.18206	0.203596	0.69965
LIN_MELANOMA_COPY_NUMBER_UP	0.155256	0.775574	0.804547	0.951094
LIN_NPAS4_TARGETS_DN	0.368663	1.28578	0.101464	0.650088
LIN_NPAS4_TARGETS_UP	0.186637	0.913193	0.599398	0.865509
LIN_SILENCED_BY_TUMOR_MICROENVIRONMENT	0.216004	0.867736	0.698728	0.894934
LINDGREN_BLADDER_CANCER_CLUSTER_1_DN	0.208252	0.887758	0.686903	0.881089
LINDGREN_BLADDER_CANCER_CLUSTER_3_DN	0.236113	1.01489	0.294258	0.791539
LINDGREN_BLADDER_CANCER_CLUSTER_3_UP	0.204024	0.833186	0.806021	0.918891
LINDGREN_BLADDER_CANCER_WITH_LOH_IN_CHR9Q	0.243397	1.16384	0	0.715901
LINDSTEDT_DENDRITIC_CELL_MATURATION_A	0.236662	0.83413	0.586454	0.917422
LINDSTEDT_DENDRITIC_CELL_MATURATION_B	0.448196	1.51595	0	0.704291
LINDSTEDT_DENDRITIC_CELL_MATURATION_C	0.206567	0.712089	0.800961	0.972962
LINDVALL_IMMORTALIZED_BY_TERT_DN	0.232619	0.931199	0.799521	0.853283
LINDVALL_IMMORTALIZED_BY_TERT_UP	0.156074	0.663609	0.899222	0.981257
LINSLEY_MIR16_TARGETS	0.320052	1.23775	0	0.667118
LIU_BREAST_CANCER	0.391168	1.19588	0.203301	0.683665
LIU_CDX2_TARGETS_UP	0.378957	1.39896	0.104344	0.590784
LIU_CMYB_TARGETS_UP	0.231734	0.957198	0.492725	0.83836
LIU_COMMON_CANCER_GENES	0.265617	1.17755	0.207388	0.703739
LIU_IL13_PRIMING_MODEL	0.579803	1.27481	0.097236	0.643187
LIU_OVARIAN_CANCER_TUMORS_AND_XENOGRAFTS_XDGS_UP	0.367647	1.44319	0	0.635358
LIU_SOX4_TARGETS_DN	0.225357	1.03939	0.29261	0.776842
LIU_TARGETS_OF_VMYB_VS_CMYB_DN	0.20959	0.869144	0.603289	0.893717
LIU_VAV3_PROSTATE_CARCINOGENESIS_DN	0.409257	1.06009	0.305244	0.764148
LOPES_METHYLATED_IN_COLON_CANCER_DN	0.305681	0.9841	0.40822	0.817383
LOPEZ_MBD_TARGETS	0.262128	1.22252	0.0945462	0.67081
LOPEZ_MESOTELIOMA_SURVIVAL_TIME_DN	0.635761	1.25616	0.204887	0.646587
LOPEZ_MESOTELIOMA_SURVIVAL_TIME_UP	0.294012	0.805283	0.792275	0.937899
LOPEZ_MESOTHELIOMA_SURVIVAL_OVERALL_UP	0.421913	1.05268	0.361323	0.768632
LOPEZ_MESOTHELIOMA_SURVIVAL_UP	0.369422	0.945087	0.481644	0.848455
LOPEZ_MESOTHELIOMA_SURVIVAL_WORST_VS_BEST_UP	0.307372	0.949046	0.611356	0.847044
LOPEZ_TRANSLATION_VIA_FN1_SIGNALING	0.308294	1.11821	0.205706	0.737401
LU_AGING_BRAIN_DN	0.185448	0.879489	0.793387	0.886381
LU_EZH2_TARGETS_UP	0.366872	1.44102	0	0.640041
LU_TUMOR_ANGIOGENESIS_UP	0.302481	0.972675	0.498712	0.823972
LU_TUMOR_VASCULATURE_DN	0.46709	1.0894	0.311746	0.753964
LU_TUMOR_VASCULATURE_UP	0.315539	0.748838	0.603586	0.959144
LUCAS_HNF4A_TARGETS_UP	0.251103	0.881592	0.400999	0.885507
LUI_TARGETS_OF_PAX8_PPARG_FUSION	0.469661	1.40649	0.100962	0.617057
LUI_THYROID_CANCER_CLUSTER_1	0.231676	0.793865	0.80443	0.939623
LUI_THYROID_CANCER_CLUSTER_3	0.355071	1.19056	0.100599	0.692782
LUI_THYROID_CANCER_CLUSTER_5	0.2674	0.78144	0.599124	0.947244
LUI_THYROID_CANCER_PAX8_PPARG_DN	0.314776	1.08842	0.30233	0.756231
LUND_SILENCED_BY_METHYLATION	0.366511	1.20189	0.0923567	0.673214
LY_AGING_MIDDLE_DN	0.273611	0.725895	0.797211	0.968998
LY_AGING_OLD_DN	0.28475	0.934765	0.594912	0.853119
MA_MYELOID_DIFFERENTIATION_DN	0.499583	1.46321	0	0.639828
MA_RAT_AGING_DN	0.395711	1.33214	0.100596	0.605839
MA_RAT_AGING_UP	0.333477	1.27305	0	0.6448
MACAEVA_PBMC_RESPONSE_TO_IR	0.296384	1.3548	0	0.603786
MACLACHLAN_BRCA1_TARGETS_DN	0.289766	0.799246	0.698586	0.93833
MACLACHLAN_BRCA1_TARGETS_UP	0.307561	1.09858	0.291966	0.749324
MAGRANGEAS_MULTIPLE_MYELOMA_IGG_VS_IGA_UP	0.361312	1.04744	0.401826	0.770364
MAGRANGEAS_MULTIPLE_MYELOMA_IGLL_VS_IGLK_DN	0.406	1.06136	0.28777	0.764288
MAGRANGEAS_MULTIPLE_MYELOMA_IGLL_VS_IGLK_UP	0.153326	0.665619	0.898858	0.980894
MAHADEVAN_GIST_MORPHOLOGICAL_SWITCH	0.343465	0.873961	0.705179	0.890951
MAHADEVAN_IMATINIB_RESISTANCE_DN	0.355777	0.778103	0.693073	0.948933
MAHADEVAN_IMATINIB_RESISTANCE_UP	0.358642	0.967033	0.4999	0.831645
MAHAJAN_RESPONSE_TO_IL1A_UP	0.364162	1.39876	0.100457	0.589265
MAINA_VHL_TARGETS_DN	0.173005	0.526048	0.898716	0.996814
MAINA_VHL_TARGETS_UP	0.689223	1.24714	0.19502	0.656288
MALIK_REPRESSED_BY_ESTROGEN	0.540267	1.40488	0.101988	0.610417
MALONEY_RESPONSE_TO_17AAG_DN	0.386451	1.38949	0	0.594075
MALONEY_RESPONSE_TO_17AAG_UP	0.291388	0.927382	0.593426	0.854744
MANALO_HYPOXIA_DN	0.25881	1.10778	0.303432	0.743269
MANALO_HYPOXIA_UP	0.270899	1.21874	0.0946215	0.670965
MANNE_COVID19_COMBINED_COHORT_VS_HEALTHY_DONOR_PLATELETS_DN	0.290468	1.23509	0	0.663817
MANNE_COVID19_COMBINED_COHORT_VS_HEALTHY_DONOR_PLATELETS_UP	0.330328	1.29882	0	0.6373
MANNE_COVID19_ICU_VS_HEALTHY_DONOR_PLATELETS_DN	0.307741	1.24476	0.202474	0.657682
MANNE_COVID19_ICU_VS_HEALTHY_DONOR_PLATELETS_UP	0.321592	1.21727	0.100596	0.67039
MANNE_COVID19_NONICU_VS_HEALTHY_DONOR_PLATELETS_DN	0.255516	1.08715	0.201326	0.755607
MANNE_COVID19_NONICU_VS_HEALTHY_DONOR_PLATELETS_UP	0.372004	1.38144	0	0.593222
MARCHINI_TRABECTEDIN_RESISTANCE_DN	0.350048	1.22552	0.105127	0.6745
MARCHINI_TRABECTEDIN_RESISTANCE_UP	0.335821	1.00387	0.389986	0.804483
MARCINIAK_ER_STRESS_RESPONSE_VIA_CHOP	0.338086	0.902465	0.506215	0.869347
MARIADASON_REGULATED_BY_HISTONE_ACETYLATION_UP	0.333944	1.08191	0.305506	0.755365
MARIADASON_RESPONSE_TO_BUTYRATE_CURCUMIN_SULINDAC_TSA_2	0.525014	1.23689	0.192906	0.665654
MARIADASON_RESPONSE_TO_BUTYRATE_CURCUMIN_SULINDAC_TSA_8	0.472181	1.07674	0.396794	0.757136
MARIADASON_RESPONSE_TO_BUTYRATE_SULINDAC_4	0.442719	1.16956	0.100576	0.710123
MARIADASON_RESPONSE_TO_CURCUMIN_SULINDAC_5	0.465138	1.25877	0.0947725	0.648713
MARIADASON_RESPONSE_TO_CURCUMIN_SULINDAC_7	0.515022	1.29832	0.202142	0.63682
MARKEY_RB1_ACUTE_LOF_UP	0.260284	1.06896	0.200882	0.758787
MARKEY_RB1_CHRONIC_LOF_DN	0.195547	0.809223	0.793221	0.93523
MARKEY_RB1_CHRONIC_LOF_UP	0.345484	1.32926	0	0.607996
MARKS_ACETYLATED_NON_HISTONE_PROTEINS	0.316443	0.731523	0.799443	0.966428
MARSHALL_VIRAL_INFECTION_RESPONSE_DN	0.425348	1.16925	0.201164	0.710024
MARSON_BOUND_BY_E2F4_UNSTIMULATED	0.232567	1.07874	0.3002	0.758179
MARSON_FOXP3_CORE_DIRECT_TARGETS	0.526787	1.23258	0.196279	0.668188
MARSON_FOXP3_TARGETS_DN	0.342021	1.21516	0.0925963	0.668452
MARSON_FOXP3_TARGETS_UP	0.239611	0.991467	0.491407	0.812107
MARTENS_BOUND_BY_PML_RARA_FUSION	0.285309	1.25288	0	0.64927
MARTENS_TRETINOIN_RESPONSE_DN	0.373599	1.51463	0	0.697015
MARTENS_TRETINOIN_RESPONSE_UP	0.21528	0.952635	0.556976	0.843145
MARTIN_INTERACT_WITH_HDAC	0.287335	0.951782	0.39761	0.844897
MARTIN_NFKB_TARGETS_DN	0.523943	1.16621	0.100559	0.712033
MARTIN_NFKB_TARGETS_UP	0.292273	0.943067	0.594116	0.84879
MARTIN_VIRAL_GPCR_SIGNALING_DN	0.366494	1.19121	0.0942408	0.69145
MARTIN_VIRAL_GPCR_SIGNALING_UP	0.248201	0.934397	0.595139	0.853837
MARTINELLI_IMMATURE_NEUTROPHIL_DN	0.414391	1.02157	0.297932	0.791055
MARTINEZ_RB1_AND_TP53_TARGETS_DN	0.249295	1.17904	0.094565	0.700897
MARTINEZ_RB1_TARGETS_DN	0.2375	1.03264	0.399162	0.784502
MARTINEZ_RESPONSE_TO_TRABECTEDIN_UP	0.442182	1.34511	0	0.59845
MARTINEZ_TP53_TARGETS_DN	0.240574	1.15874	0.0945086	0.715709
MARTORIATI_MDM4_TARGETS_FETAL_LIVER_UP	0.268246	1.27265	0	0.645036
MARTORIATI_MDM4_TARGETS_NEUROEPITHELIUM_UP	0.251499	1.04278	0.314103	0.774211
MARZEC_IL2_SIGNALING_DN	0.358774	1.17352	0.198521	0.70657
MARZEC_IL2_SIGNALING_UP	0.361265	1.42727	0	0.621505
MASSARWEH_TAMOXIFEN_RESISTANCE_UP	0.20997	1.07701	0.101898	0.757808
MATTHEWS_AP1_TARGETS	0.499192	1.34191	0.105295	0.609208
MATTIOLI_MGUS_VS_MULTIPLE_MYELOMA	0.32785	0.932062	0.491403	0.852668
MATTIOLI_MGUS_VS_PCL	0.241508	0.941773	0.505506	0.850587
MATTIOLI_MULTIPLE_MYELOMA_WITH_14Q32_TRANSLOCATIONS	0.274781	1.06507	0.296326	0.760302
MATZUK_CENTRAL_FOR_FEMALE_FERTILITY	0.312583	1.07574	0.400804	0.756289
MATZUK_EARLY_ANTRAL_FOLLICLE	0.438605	0.903313	0.798331	0.869073
MATZUK_MALE_REPRODUCTION_SERTOLI	0.414122	1.11651	0.402875	0.736252
MATZUK_OVULATION	0.391643	1.04809	0.30814	0.770951
MATZUK_SPERMATOCYTE	0.277615	1.22934	0	0.67277
MATZUK_SPERMATOGONIA	0.452936	1.34731	0	0.598309
MATZUK_SPERMATOZOA	0.177091	0.811095	0.798683	0.934541
MAYBURD_RESPONSE_TO_L663536_DN	0.273474	0.976774	0.417404	0.823136
MCBRYAN_PUBERTAL_BREAST_3_4WK_UP	0.190858	0.876806	0.799368	0.888949
MCBRYAN_PUBERTAL_BREAST_6_7WK_DN	0.229093	0.837187	0.794831	0.914551
MCBRYAN_PUBERTAL_TGFB1_TARGETS_DN	0.253056	0.968752	0.504585	0.830848
MCBRYAN_TERMINAL_END_BUD_UP	0.529851	1.2227	0.199282	0.672906
MCCABE_HOXC6_TARGETS_CANCER_DN	0.359213	1.16587	0.194878	0.71185
MCCLUNG_COCAIN_REWARD_4WK	0.357067	1.32623	0	0.614984
MCCLUNG_COCAINE_REWARD_5D	0.247943	0.984425	0.493036	0.817639
MCCLUNG_CREB1_TARGETS_UP	0.267766	1.19566	0	0.683872
MCDOWELL_ACUTE_LUNG_INJURY_DN	0.302762	1.0044	0.506882	0.804437
MCDOWELL_ACUTE_LUNG_INJURY_UP	0.542372	1.30458	0	0.639313
MCGARVEY_SILENCED_BY_METHYLATION_IN_COLON_CANCER	0.298044	0.914142	0.595724	0.865365
MCLACHLAN_DENTAL_CARIES_UP	0.17688	0.859683	0.796866	0.900046
MCMURRAY_TP53_HRAS_COOPERATION_RESPONSE_DN	0.283996	0.923431	0.501603	0.859007
MCMURRAY_TP53_HRAS_COOPERATION_RESPONSE_UP	0.401358	1.25752	0	0.650127
MEBARKI_HCC_PROGENITOR_FZD8CRD_UP	0.274338	1.26144	0	0.645228
MEBARKI_HCC_PROGENITOR_WNT_DN	0.263987	0.971748	0.600838	0.825832
MEBARKI_HCC_PROGENITOR_WNT_DN_BLOCKED_BY_FZD8CRD	0.318036	1.11376	0.300179	0.737105
MEBARKI_HCC_PROGENITOR_WNT_DN_CTNNB1_DEPENDENT	0.28842	0.916145	0.502204	0.863941
MEBARKI_HCC_PROGENITOR_WNT_DN_CTNNB1_DEPENDENT_BLOCKED_BY_FZD8CRD	0.364483	1.05786	0.193988	0.767047
MEBARKI_HCC_PROGENITOR_WNT_UP_CTNNB1_DEPENDENT_BLOCKED_BY_FZD8CRD	0.176781	0.623026	0.899462	0.989692
MEDINA_SMARCA4_TARGETS	0.355615	1.30279	0.0952285	0.635373
MEINHOLD_OVARIAN_CANCER_LOW_GRADE_DN	0.411375	1.36305	0	0.606575
MEISSNER_BRAIN_HCP_WITH_H3_UNMETHYLATED	0.333212	1.03176	0.302933	0.785895
MEISSNER_BRAIN_HCP_WITH_H3K27ME3	0.267869	1.07663	0.101099	0.75663
MEISSNER_BRAIN_HCP_WITH_H3K4ME2	0.408965	1.01308	0.395534	0.792761
MEISSNER_BRAIN_HCP_WITH_H3K4ME2_AND_H3K27ME3	0.447845	1.24551	0.21039	0.658277
MEISSNER_BRAIN_HCP_WITH_H3K4ME3_AND_H3K27ME3	0.18547	0.957132	0.805594	0.838246
MEISSNER_BRAIN_ICP_WITH_H3K4ME3	0.28453	0.925021	0.592541	0.857144
MEISSNER_ES_ICP_WITH_H3K4ME3	0.299914	0.983093	0.589484	0.818244
MEISSNER_ES_ICP_WITH_H3K4ME3_AND_H3K27ME3	0.63081	1.1831	0.306905	0.701374
MEISSNER_NPC_HCP_WITH_H3_UNMETHYLATED	0.188673	1.01655	0.396069	0.793192
MEISSNER_NPC_HCP_WITH_H3K27ME3	0.289514	1.07763	0.297545	0.756275
MEISSNER_NPC_HCP_WITH_H3K4ME2	0.25981	1.17126	0.101322	0.710661
MEISSNER_NPC_HCP_WITH_H3K4ME2_AND_H3K27ME3	0.202298	0.919818	0.610452	0.86133
MEISSNER_NPC_ICP_WITH_H3_UNMETHYLATED	0.298409	0.851879	0.597666	0.904302
MEISSNER_NPC_ICP_WITH_H3K4ME3	0.336357	1.01929	0.411178	0.792944
MELLMAN_TUT1_TARGETS_DN	0.245495	0.741071	0.796441	0.961689
MELLMAN_TUT1_TARGETS_UP	0.499096	1.33292	0.091863	0.604819
MENSE_HYPOXIA_UP	0.259667	1.1191	0.295618	0.739512
MIKHAYLOVA_OXIDATIVE_STRESS_RESPONSE_VIA_VHL_UP	0.478725	1.13153	0.207324	0.737271
MIKKELSEN_ES_HCP_WITH_H3_UNMETHYLATED	0.349154	1.08394	0.193195	0.755841
MIKKELSEN_ES_HCP_WITH_H3K27ME3	0.291096	0.881376	0.703897	0.885368
MIKKELSEN_ES_ICP_WITH_H3K4ME3	0.228426	1.13423	0	0.738381
MIKKELSEN_ES_ICP_WITH_H3K4ME3_AND_H3K27ME3	0.206125	1.02086	0.502998	0.791752
MIKKELSEN_ES_LCP_WITH_H3K4ME3	0.259506	1.07802	0.194759	0.755522
MIKKELSEN_IPS_HCP_WITH_H3_UNMETHYLATED	0.146315	0.620629	0.898716	0.989503
MIKKELSEN_IPS_ICP_WITH_H3K4ME3_AND_H327ME3	0.241052	1.1712	0	0.710224
MIKKELSEN_IPS_LCP_WITH_H3K4ME3	0.279128	1.1986	0.194991	0.681317
MIKKELSEN_IPS_WITH_HCP_H3K27ME3	0.272143	0.951538	0.601446	0.845174
MIKKELSEN_MCV6_HCP_WITH_H3K27ME3	0.295589	1.27493	0	0.644766
MIKKELSEN_MCV6_ICP_WITH_H3K4ME3_AND_H3K27ME3	0.359877	1.1072	0.304946	0.743572
MIKKELSEN_MCV6_LCP_WITH_H3K27ME3	0.388507	0.907977	0.490581	0.867572
MIKKELSEN_MCV6_LCP_WITH_H3K4ME3	0.256086	1.13407	0.2059	0.737023
MIKKELSEN_MEF_HCP_WITH_H3_UNMETHYLATED	0.258848	1.16917	0	0.709028
MIKKELSEN_MEF_HCP_WITH_H3K27ME3	0.249262	1.21203	0	0.668865
MIKKELSEN_MEF_LCP_WITH_H3K27ME3	0.276195	1.0831	0.196711	0.756415
MIKKELSEN_MEF_LCP_WITH_H3K4ME3	0.31096	1.23981	0.195847	0.666308
MIKKELSEN_NPC_ICP_WITH_H3K4ME3	0.215342	1.07057	0.301019	0.759121
MIKKELSEN_NPC_LCP_WITH_H3K4ME3	0.373075	1.14697	0.300578	0.727506
MIKKELSEN_PLURIPOTENT_STATE_DN	0.369613	0.709384	0.797203	0.973613
MIKKELSEN_PLURIPOTENT_STATE_UP	0.364162	0.810339	0.802857	0.935047
MILI_PSEUDOPODIA_CHEMOTAXIS_DN	0.190172	0.93916	0.511178	0.851558
MILI_PSEUDOPODIA_HAPTOTAXIS_DN	0.235701	1.1188	0	0.738058
MISHRA_CARCINOMA_ASSOCIATED_FIBROBLAST_DN	0.338789	0.990864	0.402076	0.812428
MISHRA_CARCINOMA_ASSOCIATED_FIBROBLAST_UP	0.569592	1.32546	0	0.615717
MISIAK_ANAPLASTIC_THYROID_CARCINOMA_UP	0.379122	1.21541	0.178072	0.66988
MISSIAGLIA_REGULATED_BY_METHYLATION_DN	0.322824	1.29301	0	0.637334
MISSIAGLIA_REGULATED_BY_METHYLATION_UP	0.238685	1.10874	0	0.742744
MITSIADES_RESPONSE_TO_APLIDIN_UP	0.268016	1.24147	0	0.662959
MIYAGAWA_TARGETS_OF_EWSR1_ETS_FUSIONS_DN	0.190723	0.904667	0.801557	0.870508
MIZUKAMI_HYPOXIA_UP	0.356027	0.859197	0.508702	0.900027
MODY_HIPPOCAMPUS_NEONATAL	0.191454	0.550607	0.899202	0.996546
MODY_HIPPOCAMPUS_POSTNATAL	0.393433	1.30073	0.0944146	0.63822
MODY_HIPPOCAMPUS_PRENATAL	0.344244	1.1187	0.203481	0.737452
MOHANKUMAR_HOXA1_TARGETS_DN	0.196842	0.857335	0.899161	0.900621
MOLENAAR_TARGETS_OF_CCND1_AND_CDK4_DN	0.3141	1.14466	0.212911	0.728509
MONNIER_POSTRADIATION_TUMOR_ESCAPE_DN	0.196203	0.886982	0.800722	0.882462
MONNIER_POSTRADIATION_TUMOR_ESCAPE_UP	0.24355	1.14352	0.0953241	0.728864
MONTERO_THYROID_CANCER_POOR_SURVIVAL_DN	0.594769	1.41455	0	0.6313
MOOTHA_FFA_OXYDATION	0.347776	0.957467	0.414174	0.838398
MOOTHA_GLYCOGEN_METABOLISM	0.270388	0.805936	0.586303	0.937389
MOOTHA_GLYCOLYSIS	0.334244	0.947269	0.603469	0.846559
MOOTHA_HUMAN_MITODB_6_2002	0.241803	1.10035	0.199443	0.749015
MOOTHA_MITOCHONDRIA	0.232808	1.07194	0.29719	0.759094
MOOTHA_PGC	0.268654	1.23699	0.105043	0.666783
MOOTHA_ROS	0.301595	0.668799	0.89898	0.980802
MOOTHA_TCA	0.260906	0.888843	0.600927	0.880657
MOOTHA_VOXPHOS	0.346209	1.24788	0	0.655283
MOREAUX_B_LYMPHOCYTE_MATURATION_BY_TACI_UP	0.29952	1.01521	0.397802	0.791092
MOREAUX_MULTIPLE_MYELOMA_BY_TACI_UP	0.207391	0.989478	0.498901	0.813762
MOREIRA_RESPONSE_TO_TSA_DN	0.270254	0.742732	0.899242	0.961402
MOREIRA_RESPONSE_TO_TSA_UP	0.370544	1.23639	0.30154	0.665674
MORI_EMU_MYC_LYMPHOMA_BY_ONSET_TIME_DN	0.333629	1.10783	0.302106	0.743484
MORI_EMU_MYC_LYMPHOMA_BY_ONSET_TIME_UP	0.235252	0.88944	0.707215	0.880208
MORI_IMMATURE_B_LYMPHOCYTE_DN	0.249524	0.988976	0.298281	0.813534
MORI_LARGE_PRE_BII_LYMPHOCYTE_UP	0.285212	1.04732	0.195878	0.769876
MORI_PLASMA_CELL_DN	0.161141	0.668749	0.908779	0.980547
MORI_PRE_BI_LYMPHOCYTE_UP	0.285087	1.03971	0.39515	0.776454
MORI_SMALL_PRE_BII_LYMPHOCYTE_DN	0.307004	1.13223	0.206517	0.736295
MORI_SMALL_PRE_BII_LYMPHOCYTE_UP	0.256051	0.879835	0.603165	0.886421
MOROSETTI_FACIOSCAPULOHUMERAL_MUSCULAR_DISTROPHY_UP	0.298111	0.929475	0.598521	0.854731
MOSERLE_IFNA_RESPONSE	0.335581	1.06666	0.200758	0.759429
MUELLER_COMMON_TARGETS_OF_AML_FUSIONS_DN	0.48783	1.21626	0.195722	0.671493
MUELLER_PLURINET	0.255425	1.05402	0.30166	0.769861
MULLIGAN_NTF3_SIGNALING_VIA_INSR_AND_IGF1R_DN	0.455182	1.32702	0	0.615803
MULLIGAN_NTF3_SIGNALING_VIA_INSR_AND_IGF1R_UP	0.335869	0.940654	0.591299	0.8512
MULLIGHAN_MLL_SIGNATURE_1_DN	0.257134	1.10679	0.196122	0.743437
MULLIGHAN_MLL_SIGNATURE_1_UP	0.30701	1.23139	0	0.666415
MULLIGHAN_MLL_SIGNATURE_2_UP	0.26329	1.14519	0.10084	0.727946
MULLIGHAN_NPM1_MUTATED_SIGNATURE_1_DN	0.229293	0.973139	0.496096	0.825115
MULLIGHAN_NPM1_MUTATED_SIGNATURE_2_DN	0.263839	0.948115	0.603162	0.846476
MUNSHI_MULTIPLE_MYELOMA_UP	0.401169	1.39347	0	0.59345
MURAKAMI_UV_RESPONSE_1HR_DN	0.465585	1.05071	0.4066	0.770407
MURAKAMI_UV_RESPONSE_1HR_UP	0.456544	1.14101	0.202754	0.727856
MURAKAMI_UV_RESPONSE_24HR	0.396037	0.968648	0.60467	0.830111
MURAKAMI_UV_RESPONSE_6HR_DN	0.335985	0.875502	0.511076	0.888973
MURAKAMI_UV_RESPONSE_6HR_UP	0.482259	1.53374	0	0.821549
MYLLYKANGAS_AMPLIFICATION_HOT_SPOT_12	0.495806	1.08058	0.306917	0.756666
MYLLYKANGAS_AMPLIFICATION_HOT_SPOT_17	0.245438	0.714426	0.693225	0.971594
MYLLYKANGAS_AMPLIFICATION_HOT_SPOT_24	0.318004	0.879699	0.60959	0.88628
MYLLYKANGAS_AMPLIFICATION_HOT_SPOT_27	0.447259	0.905445	0.692246	0.869974
MYLLYKANGAS_AMPLIFICATION_HOT_SPOT_8	0.599207	1.33161	0	0.605843
NABA_ECM_GLYCOPROTEINS	0.21326	0.906054	0.797365	0.869603
NABA_SECRETED_FACTORS	0.266239	1.17092	0.185867	0.708595
NADELLA_PRKAR1A_TARGETS_DN	0.323488	0.743191	0.806098	0.961663
NADELLA_PRKAR1A_TARGETS_UP	0.466144	0.948785	0.501403	0.846361
NADERI_BREAST_CANCER_PROGNOSIS_DN	0.251938	0.735723	0.799161	0.964063
NADERI_BREAST_CANCER_PROGNOSIS_UP	0.297779	1.35677	0	0.608082
NADLER_HYPERGLYCEMIA_AT_OBESITY	0.247096	0.769632	0.702051	0.954317
NADLER_OBESITY_DN	0.224433	0.70267	0.899482	0.974886
NADLER_OBESITY_UP	0.34179	1.27094	0	0.64291
NAGASHIMA_EGF_SIGNALING_UP	0.607687	1.53124	0	0.802039
NAGASHIMA_NRG1_SIGNALING_UP	0.474545	1.53695	0	0.830125
NAGY_PCAF_COMPONENTS_HUMAN	0.482785	1.10081	0.308647	0.748536
NAGY_STAGA_COMPONENTS_HUMAN	0.384006	1.08318	0.29996	0.75671
NAKAJIMA_EOSINOPHIL	0.392607	0.94038	0.691923	0.850967
NAKAJIMA_MAST_CELL	0.237718	0.720502	0.699455	0.971047
NAKAMURA_ADIPOGENESIS_EARLY_DN	0.204091	0.699182	0.799084	0.974531
NAKAMURA_ADIPOGENESIS_EARLY_UP	0.294965	1.04696	0.294024	0.768939
NAKAMURA_ADIPOGENESIS_LATE_DN	0.320544	1.11429	0.104938	0.737817
NAKAMURA_LUNG_CANCER_DIFFERENTIATION_MARKERS	0.417031	0.880669	0.591648	0.886097
NAKAMURA_METASTASIS	0.399375	1.28233	0.194604	0.648938
NAKAMURA_METASTASIS_MODEL_DN	0.209681	0.760478	0.89904	0.957759
NAKAMURA_METASTASIS_MODEL_UP	0.39427	1.22856	0.196004	0.67055
NAKAMURA_TUMOR_ZONE_PERIPHERAL_VS_CENTRAL_DN	0.196858	1.02692	0.291033	0.786672
NAKAMURA_TUMOR_ZONE_PERIPHERAL_VS_CENTRAL_UP	0.196734	0.95679	0.60383	0.837662
NAKAYAMA_SOFT_TISSUE_TUMORS_PCA1_DN	0.249444	1.07837	0.186903	0.756376
NAKAYAMA_SOFT_TISSUE_TUMORS_PCA2_DN	0.265113	0.993069	0.296481	0.810514
NAKAYAMA_SOFT_TISSUE_TUMORS_PCA2_UP	0.249835	0.974555	0.507781	0.823806
NAM_FXYD5_TARGETS_DN	0.396058	1.06859	0.30427	0.758988
NATSUME_RESPONSE_TO_INTERFERON_BETA_DN	0.327788	1.18002	0.101464	0.700568
NELSON_RESPONSE_TO_ANDROGEN_DN	0.369281	1.05487	0.49749	0.769205
NELSON_RESPONSE_TO_ANDROGEN_UP	0.24869	0.968028	0.600958	0.830185
NEMETH_INFLAMMATORY_RESPONSE_LPS_UP	0.429889	1.37978	0	0.595232
NEWMAN_ERCC6_TARGETS_UP	0.278814	0.753547	0.791901	0.957153
NGO_MALIGNANT_GLIOMA_1P_LOH	0.431007	1.36796	0	0.615166
NGUYEN_NOTCH1_TARGETS_DN	0.238012	0.854788	0.705484	0.90307
NIKOLSKY_BREAST_CANCER_10Q22_AMPLICON	0.452839	1.15357	0.305556	0.719901
NIKOLSKY_BREAST_CANCER_11Q12_Q14_AMPLICON	0.271673	1.1299	0.288024	0.736108
NIKOLSKY_BREAST_CANCER_12Q24_AMPLICON	0.20373	0.597281	0.898411	0.991985
NIKOLSKY_BREAST_CANCER_15Q26_AMPLICON	0.25195	0.787805	0.798276	0.942089
NIKOLSKY_BREAST_CANCER_16P13_AMPLICON	0.480802	1.3502	0.100457	0.601794
NIKOLSKY_BREAST_CANCER_16Q24_AMPLICON	0.317129	0.996061	0.293859	0.8105
NIKOLSKY_BREAST_CANCER_17Q11_Q21_AMPLICON	0.290607	1.14373	0.204509	0.729146
NIKOLSKY_BREAST_CANCER_17Q21_Q25_AMPLICON	0.241702	1.0709	0.204045	0.759697
NIKOLSKY_BREAST_CANCER_1Q21_AMPLICON	0.331134	1.19518	0.105379	0.684193
NIKOLSKY_BREAST_CANCER_1Q32_AMPLICON	0.697599	1.60179	0	0.750452
NIKOLSKY_BREAST_CANCER_20Q11_AMPLICON	0.283379	1.05406	0.305797	0.770139
NIKOLSKY_BREAST_CANCER_20Q12_Q13_AMPLICON	0.288116	1.38433	0	0.596931
NIKOLSKY_BREAST_CANCER_21Q22_AMPLICON	0.447765	1.13135	0.207139	0.736103
NIKOLSKY_BREAST_CANCER_22Q13_AMPLICON	0.489528	1.01608	0.30108	0.791587
NIKOLSKY_BREAST_CANCER_5P15_AMPLICON	0.384298	1.27853	0.100861	0.639686
NIKOLSKY_BREAST_CANCER_7P22_AMPLICON	0.45855	1.42167	0	0.625893
NIKOLSKY_BREAST_CANCER_8Q23_Q24_AMPLICON	0.369177	1.39965	0	0.595554
NOJIMA_SFRP2_TARGETS_UP	0.389756	1.27057	0.19537	0.642421
NOURUZI_NEPC_ASCL1_TARGETS	0.216449	1.0689	0.386744	0.758505
NOUSHMEHR_GBM_GERMLINE_MUTATED	0.281503	0.617255	0.899622	0.9896
NOUZOVA_METHYLATED_IN_APL	0.271471	1.16694	0	0.711909
NOUZOVA_TRETINOIN_AND_H4_ACETYLATION	0.206805	0.847469	0.899322	0.908681
NUNODA_RESPONSE_TO_DASATINIB_IMATINIB_UP	0.287508	0.992543	0.508055	0.811458
NUTT_GBM_VS_AO_GLIOMA_UP	0.355761	1.17826	0.105127	0.702283
NUYTTEN_EZH2_TARGETS_DN	0.241396	1.13263	0.105127	0.736359
NUYTTEN_EZH2_TARGETS_UP	0.191468	1.01037	0.40754	0.796558
NUYTTEN_NIPP1_TARGETS_DN	0.204262	1.06061	0.308821	0.763414
ODONNELL_METASTASIS_DN	0.361036	0.900301	0.615323	0.87156
ODONNELL_TARGETS_OF_MYC_AND_TFRC_DN	0.290238	1.07872	0.39924	0.757313
ODONNELL_TARGETS_OF_MYC_AND_TFRC_UP	0.215734	1.00256	0.39092	0.803485
ODONNELL_TFRC_TARGETS_DN	0.226021	0.965669	0.59916	0.831414
ODONNELL_TFRC_TARGETS_UP	0.260878	1.18304	0.204381	0.700858
OHASHI_AURKB_TARGETS	0.324205	0.642719	0.899262	0.986214
OHGUCHI_LIVER_HNF4A_TARGETS_DN	0.213633	0.913353	0.605468	0.865761
OHGUCHI_LIVER_HNF4A_TARGETS_UP	0.366395	1.22783	0.0945462	0.66983
OHM_METHYLATED_IN_ADULT_CANCERS	0.219372	0.63507	0.899242	0.98706
OISHI_CHOLANGIOMA_STEM_CELL_LIKE_DN	0.207155	0.951351	0.703873	0.844858
OISHI_CHOLANGIOMA_STEM_CELL_LIKE_UP	0.211244	0.992903	0.395354	0.810572
OKAWA_NEUROBLASTOMA_1P36_31_DELETION	0.33283	1.17506	0.202552	0.70362
OKUMURA_INFLAMMATORY_RESPONSE_LPS	0.216155	1.00504	0.593231	0.805314
OLSSON_E2F3_TARGETS_DN	0.444999	1.34692	0.105116	0.597086
OLSSON_E2F3_TARGETS_UP	0.290014	0.687499	0.899222	0.975639
ONDER_CDH1_TARGETS_1_DN	0.182301	0.947757	0.698419	0.846404
ONDER_CDH1_TARGETS_1_UP	0.233673	1.05331	0.391685	0.768295
ONDER_CDH1_TARGETS_2_DN	0.162501	0.860075	0.898533	0.900458
ONDER_CDH1_TARGETS_3_DN	0.362396	1.20934	0.105295	0.669463
ONGUSAHA_BRCA1_TARGETS_DN	0.53035	1.21247	0.31095	0.668261
ONGUSAHA_BRCA1_TARGETS_UP	0.453323	0.864193	0.596297	0.897842
ONGUSAHA_TP53_TARGETS	0.302369	0.939203	0.588918	0.851664
ONKEN_UVEAL_MELANOMA_DN	0.205658	1.01797	0.507838	0.79331
ONO_AML1_TARGETS_UP	0.61878	1.2853	0	0.650649
ONO_FOXP3_TARGETS_UP	0.532212	1.20678	0.1	0.671412
OSADA_ASCL1_TARGETS_DN	0.414855	1.04943	0.28745	0.770408
OSADA_ASCL1_TARGETS_UP	0.39914	1.14738	0.10082	0.727073
OSMAN_BLADDER_CANCER_DN	0.277809	1.25331	0.095038	0.650149
OSWALD_HEMATOPOIETIC_STEM_CELL_IN_COLLAGEN_GEL_UP	0.329454	1.25441	0.0943022	0.650431
OUELLET_CULTURED_OVARIAN_CANCER_INVASIVE_VS_LMP_DN	0.449918	1.31135	0	0.636892
OUELLET_CULTURED_OVARIAN_CANCER_INVASIVE_VS_LMP_UP	0.273266	1.04701	0.396343	0.769162
OUELLET_OVARIAN_CANCER_INVASIVE_VS_LMP_DN	0.457092	1.12422	0.40488	0.734436
OUILLETTE_CLL_13Q14_DELETION_DN	0.305472	1.25288	0.104917	0.648427
OUYANG_PROSTATE_CANCER_PROGRESSION_DN	0.309125	1.02576	0.297727	0.786988
OZEN_MIR125B1_TARGETS	0.292573	1.01728	0.407113	0.793337
PACHER_TARGETS_OF_IGF1_AND_IGF2_UP	0.426089	1.49704	0	0.679204
PAL_PRMT5_TARGETS_DN	0.255785	0.798999	0.899702	0.938405
PAL_PRMT5_TARGETS_UP	0.239516	0.949542	0.60383	0.847299
PANGAS_TUMOR_SUPPRESSION_BY_SMAD1_AND_SMAD5_DN	0.216349	1.01038	0.19773	0.796874
PAPASPYRIDONOS_UNSTABLE_ATEROSCLEROTIC_PLAQUE_DN	0.251987	0.973014	0.592026	0.825184
PARENT_MTOR_SIGNALING_DN	0.182906	0.617884	0.899602	0.989642
PARENT_MTOR_SIGNALING_UP	0.190586	0.931369	0.800241	0.853199
PARK_APL_PATHOGENESIS_DN	0.382195	1.35809	0.0920502	0.61132
PARK_APL_PATHOGENESIS_UP	0.539624	1.35816	0.105001	0.612306
PARK_HSC_AND_MULTIPOTENT_PROGENITORS	0.269771	0.882806	0.899222	0.885203
PARK_HSC_VS_MULTIPOTENT_PROGENITORS_DN	0.299222	0.828909	0.791207	0.921461
PARK_TRETINOIN_RESPONSE_AND_PML_RARA_FUSION	0.511874	1.36395	0	0.611325
PARK_TRETINOIN_RESPONSE_AND_RARA_PLZF_FUSION	0.415019	1.07447	0.298507	0.758001
PASINI_SUZ12_TARGETS_DN	0.240738	1.10389	0.206229	0.744027
PASQUALUCCI_LYMPHOMA_BY_GC_STAGE_UP	0.212408	1.04047	0.21321	0.776263
PASTURAL_RIZ1_TARGETS_UP	0.442494	1.04769	0.403284	0.770985
PATIL_LIVER_CANCER	0.220123	1.06358	0.0944334	0.762336
PEART_HDAC_PROLIFERATION_CLUSTER_UP	0.374365	1.13441	0.299254	0.738032
PECE_MAMMARY_STEM_CELL_UP	0.396728	1.40556	0	0.611099
PEDERSEN_METASTASIS_BY_ERBB2_ISOFORM_1	0.392827	1.39598	0	0.602722
PEDERSEN_METASTASIS_BY_ERBB2_ISOFORM_3	0.336878	1.0352	0.288173	0.782678
PEDERSEN_METASTASIS_BY_ERBB2_ISOFORM_4	0.280802	1.14887	0.10118	0.726994
PEDERSEN_METASTASIS_BY_ERBB2_ISOFORM_5	0.512565	1.38907	0	0.589672
PEDERSEN_METASTASIS_BY_ERBB2_ISOFORM_7	0.198903	0.958846	0.596755	0.835186
PEDRIOLI_MIR31_TARGETS_UP	0.217394	1.06198	0.297813	0.764766
PELLICCIOTTA_HDAC_IN_ANTIGEN_PRESENTATION_DN	0.276534	0.933254	0.505119	0.852277
PEPPER_CHRONIC_LYMPHOCYTIC_LEUKEMIA_DN	0.602868	1.3615	0	0.606532
PEPPER_CHRONIC_LYMPHOCYTIC_LEUKEMIA_UP	0.2889	0.930661	0.607757	0.85329
PEREZ_TP53_AND_TP63_TARGETS	0.243932	1.1217	0.207034	0.736829
PEREZ_TP63_TARGETS	0.240094	1.09766	0	0.750174
PETRETTO_BLOOD_PRESSURE_UP	0.60421	1.36378	0	0.610049
PETRETTO_HEART_MASS_QTL_CIS_UP	0.261493	0.809823	0.69872	0.934912
PETRETTO_LEFT_VENTRICLE_MASS_QTL_CIS_DN	0.280942	1.00634	0.493405	0.803126
PETROVA_ENDOTHELIUM_LYMPHATIC_VS_BLOOD_DN	0.189054	0.804818	0.799839	0.936817
PHONG_TNF_RESPONSE_NOT_VIA_P38	0.275774	1.20179	0	0.672941
PHONG_TNF_RESPONSE_VIA_P38_COMPLETE	0.250141	1.07474	0.206517	0.757667
PHONG_TNF_RESPONSE_VIA_P38_PARTIAL	0.308172	1.11394	0.201326	0.737602
PHONG_TNF_TARGETS_UP	0.603647	1.53248	0	0.814081
PICCALUGA_ANGIOIMMUNOBLASTIC_LYMPHOMA_DN	0.374003	1.29648	0	0.640581
PID_A6B1_A6B4_INTEGRIN_PATHWAY	0.309457	1.11421	0.2034	0.737506
PID_AJDISS_2PATHWAY	0.26231	0.75629	0.705518	0.958596
PID_ALK1_PATHWAY	0.344174	1.09998	0.29976	0.748881
PID_ALK2_PATHWAY	0.464594	1.16309	0.0929115	0.71559
PID_ALPHA_SYNUCLEIN_PATHWAY	0.334505	1.02013	0.292218	0.79298
PID_AP1_PATHWAY	0.534831	1.36449	0	0.610489
PID_ARF6_DOWNSTREAM_PATHWAY	0.183382	0.703203	0.799682	0.975002
PID_ARF6_PATHWAY	0.245358	1.02178	0.675328	0.790831
PID_ATF2_PATHWAY	0.416414	1.3666	0	0.618419
PID_ATR_PATHWAY	0.257973	0.960987	0.498691	0.834508
PID_AVB3_INTEGRIN_PATHWAY	0.194263	0.740736	0.89896	0.961825
PID_BETA_CATENIN_DEG_PATHWAY	0.326392	0.844341	0.604329	0.911237
PID_BMP_PATHWAY	0.347437	1.21745	0.10084	0.671688
PID_CASPASE_PATHWAY	0.313191	1.15737	0.0975658	0.716898
PID_CD8_TCR_DOWNSTREAM_PATHWAY	0.411322	1.25457	0.101119	0.65069
PID_CDC42_PATHWAY	0.285048	1.08703	0.0925778	0.755599
PID_CDC42_REG_PATHWAY	0.310016	0.969987	0.505998	0.828107
PID_CIRCADIAN_PATHWAY	0.430534	0.971723	0.489093	0.825626
PID_CMYB_PATHWAY	0.256589	1.00111	0.388446	0.804849
PID_CONE_PATHWAY	0.318462	1.1689	0.0942029	0.708696
PID_DELTA_NP63_PATHWAY	0.407422	1.23104	0.0920635	0.667261
PID_DNA_PK_PATHWAY	0.283406	0.807722	0.701996	0.936007
PID_E2F_PATHWAY	0.249142	0.933276	0.601119	0.852485
PID_ECADHERIN_KERATINOCYTE_PATHWAY	0.192072	0.641825	0.899081	0.985986
PID_ECADHERIN_STABILIZATION_PATHWAY	0.191307	0.779344	0.7978	0.948929
PID_ENDOTHELIN_PATHWAY	0.225346	0.908323	0.595205	0.866915
PID_EPHA_FWDPATHWAY	0.240302	0.890757	0.699278	0.880477
PID_EPHA2_FWD_PATHWAY	0.535029	1.3325	0	0.604484
PID_EPO_PATHWAY	0.282106	0.959438	0.402792	0.835334
PID_ER_NONGENOMIC_PATHWAY	0.301795	1.10866	0.195878	0.742085
PID_ERA_GENOMIC_PATHWAY	0.260247	1.00282	0.401929	0.80349
PID_ERBB_NETWORK_PATHWAY	0.594572	1.24226	0.293532	0.660408
PID_ERBB1_DOWNSTREAM_PATHWAY	0.230711	0.972469	0.506568	0.824252
PID_ERBB4_PATHWAY	0.315683	1.13003	0.102314	0.736188
PID_FANCONI_PATHWAY	0.248495	0.903451	0.598756	0.869329
PID_FAS_PATHWAY	0.228983	0.994719	0.286851	0.810107
PID_FCER1_PATHWAY	0.301973	1.12346	0.101099	0.735203
PID_FOXO_PATHWAY	0.378851	1.36621	0	0.614782
PID_FRA_PATHWAY	0.523019	1.28155	0.19988	0.646808
PID_GLYPICAN_1PATHWAY	0.441724	1.19407	0.304043	0.685045
PID_HDAC_CLASSI_PATHWAY	0.324319	1.20852	0.100599	0.670403
PID_HDAC_CLASSII_PATHWAY	0.414494	1.36634	0	0.615712
PID_HEDGEHOG_GLI_PATHWAY	0.255834	0.944675	0.594492	0.848669
PID_HES_HEY_PATHWAY	0.269126	0.976081	0.605158	0.823463
PID_HIF1_TFPATHWAY	0.27072	0.934267	0.53944	0.853743
PID_HIF1A_PATHWAY	0.344748	1.07943	0.291094	0.759051
PID_HIF2PATHWAY	0.328459	1.12572	0.101192	0.735586
PID_HIV_NEF_PATHWAY	0.262704	1.03673	0.294882	0.780098
PID_HNF3B_PATHWAY	0.225921	0.645856	0.793446	0.985702
PID_IGF1_PATHWAY	0.237938	0.701921	0.806664	0.97493
PID_IL12_2PATHWAY	0.272989	0.895488	0.798643	0.876321
PID_IL2_PI3K_PATHWAY	0.317954	1.1446	0.300638	0.72811
PID_IL3_PATHWAY	0.335771	1.12532	0.199205	0.734792
PID_IL8_CXCR1_PATHWAY	0.443277	1.4523	0	0.650917
PID_IL8_CXCR2_PATHWAY	0.270518	1.0477	0.40048	0.771312
PID_INTEGRIN_A9B1_PATHWAY	0.309656	0.99976	0.39896	0.805215
PID_LKB1_PATHWAY	0.348853	1.1589	0.19537	0.71685
PID_LYSOPHOSPHOLIPID_PATHWAY	0.369006	1.32643	0	0.61552
PID_MAPK_TRK_PATHWAY	0.372436	1.11438	0.193175	0.738411
PID_MET_PATHWAY	0.205762	0.832876	0.793186	0.919122
PID_MTOR_4PATHWAY	0.263809	1.08242	0.406331	0.756349
PID_MYC_ACTIV_PATHWAY	0.34121	1.14522	0.206229	0.728371
PID_MYC_REPRESS_PATHWAY	0.418801	1.38417	0	0.595352
PID_NETRIN_PATHWAY	0.318524	0.981121	0.493864	0.819603
PID_NFAT_3PATHWAY	0.33163	1.11532	0.294271	0.737261
PID_NFAT_TFPATHWAY	0.545108	1.34042	0	0.606631
PID_NFKAPPAB_CANONICAL_PATHWAY	0.282983	1.02809	0.294544	0.786491
PID_P38_ALPHA_BETA_DOWNSTREAM_PATHWAY	0.178594	0.635661	0.899702	0.987168
PID_P38_ALPHA_BETA_PATHWAY	0.382937	1.19469	0.100941	0.683688
PID_P38_GAMMA_DELTA_PATHWAY	0.22784	0.525184	0.899262	0.996604
PID_P38_MK2_PATHWAY	0.318368	0.816989	0.710416	0.93141
PID_P38_MKK3_6PATHWAY	0.217844	0.745346	0.898655	0.960172
PID_P53_DOWNSTREAM_PATHWAY	0.369751	1.36718	0	0.616711
PID_P53_REGULATION_PATHWAY	0.240886	0.925651	0.509109	0.857118
PID_P73PATHWAY	0.249529	0.959074	0.404771	0.835106
PID_P75_NTR_PATHWAY	0.287237	1.10667	0.30275	0.742992
PID_PDGFRA_PATHWAY	0.341318	1.05298	0.295066	0.768593
PID_PDGFRB_PATHWAY	0.284802	1.09071	0.203322	0.752532
PID_PI3K_PLC_TRK_PATHWAY	0.441602	1.34905	0	0.600881
PID_PI3KCI_PATHWAY	0.177041	0.567863	0.899622	0.995223
PID_PRL_SIGNALING_EVENTS_PATHWAY	0.428687	1.27333	0.095038	0.644996
PID_RAC1_PATHWAY	0.234276	0.912053	0.705765	0.86484
PID_RANBP2_PATHWAY	0.362728	1.10296	0.205923	0.744569
PID_RAS_PATHWAY	0.274468	1.01239	0.496315	0.794812
PID_RB_1PATHWAY	0.322277	1.21558	0.194759	0.669913
PID_REG_GR_PATHWAY	0.299871	1.00265	0.499396	0.803352
PID_RET_PATHWAY	0.206656	0.756137	0.794545	0.958238
PID_RHOA_REG_PATHWAY	0.271465	0.874124	0.692033	0.890752
PID_RHODOPSIN_PATHWAY	0.251919	0.830317	0.806394	0.920807
PID_S1P_META_PATHWAY	0.280932	1.00018	0.398483	0.804445
PID_S1P_S1P1_PATHWAY	0.350867	1.10362	0.300994	0.743979
PID_S1P_S1P2_PATHWAY	0.364984	1.24607	0.0947915	0.656971
PID_SMAD2_3NUCLEAR_PATHWAY	0.294837	1.09895	0.309653	0.748335
PID_SMAD2_3PATHWAY	0.323289	0.895631	0.703488	0.876299
PID_SYNDECAN_4_PATHWAY	0.271336	0.795445	0.69964	0.938766
PID_TAP63_PATHWAY	0.396124	1.33981	0	0.607194
PID_TCR_CALCIUM_PATHWAY	0.502218	1.3019	0.194759	0.634943
PID_TELOMERASE_PATHWAY	0.218381	0.749894	0.804422	0.959025
PID_TGFBR_PATHWAY	0.247012	0.934029	0.4914	0.853493
PID_THROMBIN_PAR1_PATHWAY	0.297513	1.17806	0.100737	0.70263
PID_THROMBIN_PAR4_PATHWAY	0.315639	0.979343	0.495998	0.819692
PID_TNF_PATHWAY	0.259846	1.01425	0.303333	0.7919
PID_TRAIL_PATHWAY	0.268285	1.11449	0.0947536	0.73895
PID_TXA2PATHWAY	0.220409	0.76702	0.692016	0.954085
PID_VEGF_VEGFR_PATHWAY	0.340435	0.886422	0.602515	0.881999
PID_VEGFR1_2_PATHWAY	0.2569	1.00668	0.2974	0.802381
PID_VEGFR1_PATHWAY	0.307621	1.07352	0.199443	0.7593
PID_WNT_CANONICAL_PATHWAY	0.277804	0.840163	0.691939	0.912927
PIONTEK_PKD1_TARGETS_UP	0.316261	1.1178	0.200755	0.737119
PLASARI_NFIC_TARGETS_BASAL_DN	0.3427	0.802277	0.898899	0.936472
PLASARI_NFIC_TARGETS_BASAL_UP	0.255577	0.926853	0.503597	0.85524
PLASARI_TGFB1_SIGNALING_VIA_NFIC_10HR_UP	0.388605	1.20256	0.196429	0.675924
PLASARI_TGFB1_SIGNALING_VIA_NFIC_1HR_UP	0.340682	0.893013	0.496124	0.87893
PLASARI_TGFB1_TARGETS_10HR_UP	0.267553	1.14141	0	0.727496
PLASARI_TGFB1_TARGETS_1HR_UP	0.568936	1.60549	0	0.76122
PODAR_RESPONSE_TO_ADAPHOSTIN_UP	0.31918	1.14202	0.306358	0.7285
POMEROY_MEDULLOBLASTOMA_DESMOPLASIC_VS_CLASSIC_DN	0.314066	1.076	0.299254	0.755534
POMEROY_MEDULLOBLASTOMA_DESMOPLASIC_VS_CLASSIC_UP	0.330692	0.964829	0.488898	0.832378
POMEROY_MEDULLOBLASTOMA_PROGNOSIS_DN	0.444486	1.23419	0.194991	0.665642
POS_HISTAMINE_RESPONSE_NETWORK	0.28647	0.847923	0.595829	0.908194
POS_RESPONSE_TO_HISTAMINE_DN	0.590615	1.27967	0.104344	0.64459
PRAMOONJAGO_SOX4_TARGETS_UP	0.437245	1.34656	0	0.597104
PROVENZANI_METASTASIS_DN	0.284505	1.09629	0.203596	0.750656
PROVENZANI_METASTASIS_UP	0.21529	0.964376	0.509475	0.832482
PUIFFE_INVASION_INHIBITED_BY_ASCITES_DN	0.27139	0.975646	0.500399	0.824066
PUJANA_BRCA_CENTERED_NETWORK	0.217454	0.875592	0.693865	0.889668
PUJANA_BRCA2_PCC_NETWORK	0.204562	0.934926	0.510604	0.853041
PUJANA_BREAST_CANCER_WITH_BRCA1_MUTATED_UP	0.277157	0.960777	0.506926	0.83416
PUJANA_XPRSS_INT_NETWORK	0.229748	0.974652	0.693309	0.824567
PURBEY_TARGETS_OF_CTBP1_AND_SATB1_DN	0.380979	1.48313	0	0.680664
PURBEY_TARGETS_OF_CTBP1_AND_SATB1_UP	0.248486	0.879075	0.792358	0.886682
PURBEY_TARGETS_OF_CTBP1_NOT_SATB1_DN	0.187043	0.83008	0.898757	0.920467
PURBEY_TARGETS_OF_CTBP1_NOT_SATB1_UP	0.21597	0.997383	0.303139	0.807614
PYEON_CANCER_HEAD_AND_NECK_VS_CERVICAL_DN	0.210903	0.527756	0.899702	0.997103
QI_HYPOXIA	0.231323	0.986144	0.513752	0.815809
QI_HYPOXIA_TARGETS_OF_HIF1A_AND_FOXA2	0.410176	1.17965	0.208887	0.700933
QI_PLASMACYTOMA_DN	0.223778	0.900128	0.593321	0.871779
QI_PLASMACYTOMA_UP	0.253149	1.06909	0.396099	0.758804
QUINTENS_EMBRYONIC_BRAIN_RESPONSE_TO_IR	0.315364	1.23996	0.105675	0.668288
[truncated: 1,730 more rows]

## Sheet: Selected gene sets p<0.05
Apoptosis-related gene sets
NAME	Enriched in [Condition]	Score	Normalized Score	NOM p-val	FDR q-val
KEGG_MEDICUS_REFERENCE_MGLUR5_CA2_APOPTOTIC_PATHWAY	L50R	0.490859	1.28562	0	0.650019
KEGG_MEDICUS_VARIANT_MUTATION_CAUSED_ABERRANT_ABETA_TO_VGCC_CA2_APOPTOTIC_PATHWAY_N01006	L50R	0.632212	1.51776	0	0.714955
KEGG_MEDICUS_VARIANT_SCRAPIE_CONFORMATION_PRPSC_TO_TRANSPORT_OF_CALCIUM	L50R	0.521548	1.43784	0	0.636061
KEGG_MEDICUS_VARIANT_MUTATION_CAUSED_ABERRANT_ABETA_TO_MGLUR5_CA2_APOPTOTIC_PATHWAY	L50R	0.506362	1.27483	0	0.644154
KEGG_MEDICUS_VARIANT_MUTATION_CAUSED_ABERRANT_SNCA_TO_VGCC_CA2_APOPTOTIC_PATHWAY	L50R	0.631622	1.45132	0	0.65078
KEGG_MEDICUS_VARIANT_SCRAPIE_CONFORMATION_PRPSC_TO_MGLUR5_CA2_APOPTOTIC_PATHWAY	L50R	0.443698	1.3732	0	0.606108
KEGG_MEDICUS_VARIANT_MUTATION_CAUSED_ABERRANT_PSEN_TO_MGLUR5_CA2_APOPTOTIC_PATHWAY	L50R	0.532122	1.44743	0	0.651142
BROCKE_APOPTOSIS_REVERSED_BY_IL6	L50R	0.279812	1.21035	0	0.67038
GRAESSMANN_RESPONSE_TO_MC_AND_DOXORUBICIN_DN	L50R	0.236663	1.11989	0	0.738758
GRAESSMANN_RESPONSE_TO_MC_AND_DOXORUBICIN_UP	L50R	0.286729	1.27596	0	0.641147
HOLLMANN_APOPTOSIS_VIA_CD40_DN	L50R	0.267605	1.24591	0	0.656697
KONG_E2F1_TARGETS	L50R	0.590312	1.41339	0	0.627262
DUTTA_APOPTOSIS_VIA_NFKB	L50R	0.393084	1.28011	0	0.64525
WP_PRO_SURVIVAL_SIGNALING_OF_NEUROPROTECTIN_D1	L50R	0.658267	1.46851	0	0.651731
CHEN_HOXA5_TARGETS_6HR_UP	L50R	0.754218	1.33647	0	0.60722
CHEN_HOXA5_TARGETS_9HR_DN	L50R	0.573548	1.54554	0	0.845351
CHEN_HOXA5_TARGETS_9HR_UP	L50R	0.275418	1.24437	0	0.658379
RASHI_RESPONSE_TO_IONIZING_RADIATION_1	L50R	0.611674	1.4773	0	0.661676
RASHI_RESPONSE_TO_IONIZING_RADIATION_2	L50R	0.33005	1.35482	0	0.605362
HAMAI_APOPTOSIS_VIA_TRAIL_DN	L50R	0.323452	1.27106	0	0.645255
REACTOME_HUR_ELAVL1_BINDS_AND_STABILIZES_MRNA	L50R	0.637559	1.51505	0	0.704077
PARK_TRETINOIN_RESPONSE_AND_PML_RARA_FUSION	L50R	0.511874	1.36395	0	0.611325
KARLSSON_TGFB1_TARGETS_UP	L50R	0.36329	1.38805	0	0.591675
PRAMOONJAGO_SOX4_TARGETS_UP	L50R	0.437245	1.34656	0	0.597104
CHIBA_RESPONSE_TO_TSA_UP	L50R	0.417642	1.40572	0	0.61632
ENK_UV_RESPONSE_KERATINOCYTE_UP	L50R	0.349315	1.3851	0	0.599319
GENTILE_UV_RESPONSE_CLUSTER_D8	L50R	0.383603	1.42775	0	0.624763
KEGG_RIBOSOME	L50R	0.539341	1.51099	0	0.677632
MARTINEZ_RESPONSE_TO_TRABECTEDIN_UP	L50R	0.442182	1.34511	0	0.59845
REACTOME_CYTOCHROME_C_MEDIATED_APOPTOTIC_RESPONSE	L50R	0.522164	1.4021	0	0.60332
SHANK_TAL1_TARGETS_DN	L50R	0.769965	1.31283	0	0.640498
STAMBOLSKY_RESPONSE_TO_VITAMIN_D3_UP	WT	-0.410772	-1.41928	0	1
MARIADASON_REGULATED_BY_HISTONE_ACETYLATION_DN	WT	-0.369551	-1.3039	0	0.981211
IZADPANAH_STEM_CELL_ADIPOSE_VS_BONE_DN	WT	-0.27426	-1.23712	0	0.980196
DAZARD_RESPONSE_TO_UV_NHEK_DN	WT	-0.273476	-1.20506	0	0.95456
Cell stress-related gene sets
NAME	Enriched in [Condition]	Score	Normalized Score	NOM p-val	FDR q-val
NEMETH_INFLAMMATORY_RESPONSE_LPS_UP	L50R	0.429889	1.37978	0	0.595232
BIOCARTA_EIF_PATHWAY	L50R	0.602411	1.60994	0	0.743007
REACTOME_ATF4_ACTIVATES_GENES_IN_RESPONSE_TO_ENDOPLASMIC_RETICULUM_STRESS	L50R	0.535233	1.61061	0	0.783783
REACTOME_RESPONSE_OF_EIF2AK4_GCN2_TO_AMINO_ACID_DEFICIENCY	L50R	0.544838	1.5597	0	0.811999
REACTOME_UNFOLDED_PROTEIN_RESPONSE_UPR	L50R	0.338069	1.38995	0	0.593664
KEGG_MEDICUS_VARIANT_MUTATION_INACTIVATED_ATP1A1_TO_ANGIOTENSIN_ALDOSTERONE_SIGNALING_PATHWAY	L50R	0.519296	1.51245	0	0.696328
KEGG_MEDICUS_VARIANT_MUTATION_ACTIVATED_CACNA1D_H_TO_ANGIOTENSIN_ALDOSTERONE_SIGNALING_PATHWAY	L50R	0.565044	1.56349	0	0.907702
KEGG_MEDICUS_VARIANT_MUTATION_ACTIVATED_KCNJ5_TO_ANGIOTENSIN_ALDOSTERONE_SIGNALING_PATHWAY	L50R	0.565044	1.56349	0	0.868237
KEGG_DRUG_METABOLISM_CYTOCHROME_P450	L50R	0.405894	1.30663	0	0.63582
PID_FOXO_PATHWAY	L50R	0.378851	1.36621	0	0.614782
IBRAHIM_NRF2_DOWN	L50R	0.344159	1.29853	0	0.638082
BIOCARTA_ARENRF2_PATHWAY	L50R	0.55858	1.38724	0	0.593175
WP_LUNG_FIBROSIS	L50R	0.362573	1.29987	0	0.639964
WP_INTERACTIONS_BETWEEN_LOXL4_AND_OXIDATIVE_STRESS_PATHWAY	L50R	0.514704	1.29274	0	0.636514
WP_PRO_SURVIVAL_SIGNALING_OF_NEUROPROTECTIN_D1	L50R	0.658267	1.46851	0	0.651731
ZHOU_INFLAMMATORY_RESPONSE_LIVE_UP	L50R	0.275008	1.28351	0	0.651717
BUYTAERT_PHOTODYNAMIC_THERAPY_STRESS_UP	L50R	0.248431	1.15395	0	0.719792
CHUANG_OXIDATIVE_STRESS_RESPONSE_UP	L50R	0.424664	1.20912	0	0.669891
WARTERS_IR_RESPONSE_5GY	L50R	0.413563	1.26601	0	0.648524
WP_PROSTAGLANDIN_SIGNALING	L50R	0.450205	1.21831	0	0.670514
DAZARD_UV_RESPONSE_CLUSTER_G4	L50R	0.667743	1.43942	0	0.631091
ELVIDGE_HYPOXIA_UP	L50R	0.257386	1.14968	0	0.726219
GENTILE_UV_RESPONSE_CLUSTER_D8	L50R	0.383603	1.42775	0	0.624763
KYNG_DNA_DAMAGE_BY_UV	L50R	0.37439	1.21733	0	0.671443
KYNG_ENVIRONMENTAL_STRESS_RESPONSE_NOT_BY_4NQO_IN_WS	L50R	0.406279	1.34305	0	0.607641
KYNG_ENVIRONMENTAL_STRESS_RESPONSE_UP	L50R	0.408794	1.24699	0	0.656539
KYNG_RESPONSE_TO_H2O2	L50R	0.414635	1.44074	0	0.637157
LEE_AGING_CEREBELLUM_DN	L50R	0.330354	1.19763	0	0.680996
LEE_AGING_NEOCORTEX_UP	L50R	0.404518	1.35721	0	0.610267
REACTOME_MITOCHONDRIAL_PROTEIN_IMPORT	L50R	0.359323	1.28313	0	0.64906
WEIGEL_OXIDATIVE_STRESS_BY_HNE_AND_H2O2	L50R	0.426736	1.32217	0	0.625784
WEIGEL_OXIDATIVE_STRESS_BY_TBH_AND_H2O2	L50R	0.391453	1.18111	0	0.699469
WEIGEL_OXIDATIVE_STRESS_RESPONSE	L50R	0.529049	1.50345	0	0.666606
KEGG_RENIN_ANGIOTENSIN_SYSTEM	WT	-0.558343	-1.47584	0	1
SESTO_RESPONSE_TO_UV_C2	WT	-0.450197	-1.32125	0	0.982245

## Sheet: Leading edge genes
Oxidative Stress
Enriched in [Condition]	Term	Matched genes/Set genes	Leading Edge Genes	Set Genes
L50R	WEIGEL_OXIDATIVE_STRESS_RESPONSE	26/29	CCNA2;NR2F6;JUND;ARHGDIA;BNIP3;GNAS;MCM4;BAX;COMT;POLD1;CASK;FOS;RBL2;HMGA1;AMPH;ZNF91;NFKB1;APP;LCAT;IGFBP2;DNPH1;NFIX;ITGA5;DAPK1;CUX1;CAPNS1	ADORA1;AMPH;APP;ARHGDIA;BAX;BNIP3;CAPNS1;CASK;CCNA2;CDH3;COMT;CUX1;DAPK1;DNPH1;FOS;GNAS;HMGA1;ID1;IER3;IGFBP2;ITGA5;ITGB6;JUND;LCAT;MCM4;NF2;NFIX;NFKB1;NR2F6;PIK3R2;POLD1;RBL2;ZNF91
WT	WEIGEL_OXIDATIVE_STRESS_RESPONSE	25/29	CCNA2;NR2F6;JUND;BNIP3;GNAS;MCM4;ARHGDIA;RBL2;COMT;POLD1;BAX;CASK;ZNF91;LCAT;AMPH;HMGA1;APP;NFKB1;NFIX;ITGA5;IGFBP2;ID1;FOS;DNPH1;CUX1	ADORA1;AMPH;APP;ARHGDIA;BAX;BNIP3;CAPNS1;CASK;CCNA2;CDH3;COMT;CUX1;DAPK1;DNPH1;FOS;GNAS;HMGA1;ID1;IER3;IGFBP2;ITGA5;ITGB6;JUND;LCAT;MCM4;NF2;NFIX;NFKB1;NR2F6;PIK3R2;POLD1;RBL2;ZNF91
L50R	ELVIDGE_HIF1A_AND_HIF2A_TARGETS_UP	30/40	HSPA4;RRS1;GYG1;TAF9B;ABCF2;CHUK;TOR3A;RPP25;LSG1;WDR77;SLC5A6;ATP6V0A2;CHKA;CCDC86;AUNIP;ADAT1;POLR3K;GABBR2;SPAG1;SRM;OSTM1;RRP12;SLC25A44;IDH3A;HSPH1;SLC35B1;FLAD1;SLC35C1;AREL1;STX3	ABCF2;ADAT1;AREL1;ATP6V0A2;AUNIP;CCDC86;CCND3;CHKA;CHUK;CORO1A;FLAD1;GABBR2;GCH1;GYG1;HSPA4;HSPH1;IDH3A;LSG1;OSTM1;POLR3K;RET;RFK;RIOX1;RMC1;RPP25;RPP40;RRP12;RRS1;SLC24A3;SLC25A44;SLC29A1;SLC35B1;SLC35C1;SLC5A6;SOCS2;SPAG1;SRM;STX3;TAF9B;TOR3A;WDR77
WT	ELVIDGE_HIF1A_AND_HIF2A_TARGETS_UP	32/40	HSPA4;RRS1;GYG1;ABCF2;TAF9B;CHUK;TOR3A;RPP25;LSG1;SLC5A6;WDR77;ATP6V0A2;ADAT1;CHKA;GABBR2;AUNIP;SLC25A44;IDH3A;RRP12;CCDC86;SPAG1;POLR3K;HSPH1;AREL1;STX3;OSTM1;SRM;SLC35B1;RMC1;SOCS2;SLC35C1;SLC24A3	ABCF2;ADAT1;AREL1;ATP6V0A2;AUNIP;CCDC86;CCND3;CHKA;CHUK;CORO1A;FLAD1;GABBR2;GCH1;GYG1;HSPA4;HSPH1;IDH3A;LSG1;OSTM1;POLR3K;RET;RFK;RIOX1;RMC1;RPP25;RPP40;RRP12;RRS1;SLC24A3;SLC25A44;SLC29A1;SLC35B1;SLC35C1;SLC5A6;SOCS2;SPAG1;SRM;STX3;TAF9B;TOR3A;WDR77
L50R	ELVIDGE_HYPOXIA_UP	125/153	MT-ND5;STC2;DUSP1;RLF;ERO1A;EGLN1;NAP1L1;PRKCA;NFIL3;DST;ASPH;YEATS2;PXDN;HK2;ZNF654;BNIP3L;ZNF395;CAVIN1;EGR1;VEGFA;IGFBP5;PDK1;BNIP3;SCARB1;PGK1;BCOR;PIM1;BHLHE40;AKAP12;ADORA2B;FAM13A;ATF3;YPEL1;SORL1;SOX9;TMEFF1;SRD5A3;WSB1;TXNIP;CYB5A;LOXL2;KDM4B;CCNG2;VEGFC;ATG14;ILVBL;GPRC5A;FAM162A;DPYSL4;KLF7;PLIN2;PFKP;FLNB;OBSL1;NDRG1;DPYSL2;QSOX1;KDM3A;SPOCK1;SAT1;CSRP2;FYN;ZNF292;SLC2A1;PGAP1;GBE1;IN…	ADGRE2;ADM;ADORA2B;AHNAK2;AK4;AKAP12;ALDOC;ANG;ANGPTL4;ANKZF1;ARTN;ASPH;ATF3;ATG14;ATXN1;B3GNT4;BBX;BCOR;BHLHE40;BNIP3;BNIP3L;CA9;CADM1;CAV1;CAVIN1;CCN1;CCN5;CCNG2;CD59;CEMIP;CITED2;CSGALNACT1;CSRP2;CXCR4;CYB5A;CYP1B1;DAAM1;DDIT4;DDR1;DPYSL2;DPYSL4;DSC2;DST;DTNA;DUSP1;ECE1;EFNA3;EGFR;EGLN1;EGLN3;EGR1;ELF3;ENO2;ERO1A;FAM13A;FAM162A;FAM216A;FLNB;FOS;FYN;GADD45B;GBE1;GDF15;GJA1;GLRX;GPR87;GPRC5A;GYS…
WT	ELVIDGE_HYPOXIA_UP	112/153	MT-ND5;STC2;RLF;ERO1A;NAP1L1;DUSP1;EGLN1;YEATS2;PRKCA;ASPH;DST;NFIL3;PXDN;CAVIN1;BNIP3L;ZNF395;ZNF654;HK2;YPEL1;PDK1;AKAP12;PIM1;BNIP3;PGK1;VEGFA;FAM13A;SORL1;SCARB1;IGFBP5;BCOR;SOX9;ADORA2B;BHLHE40;CCNG2;KDM4B;KLF7;CYB5A;TMEFF1;TXNIP;FLNB;LOXL2;ATF3;WSB1;EGR1;PLIN2;FAM162A;DPYSL4;ILVBL;EFNA3;KDM3A;ZNF292;PGAP1;ATG14;SRD5A3;SPOCK1;VEGFC;PFKFB3;GBE1;CSRP2;PFKP;PDGFRL;GPRC5A;TNFAIP8;RBCK1;FYN;EGLN3…	ADGRE2;ADM;ADORA2B;AHNAK2;AK4;AKAP12;ALDOC;ANG;ANGPTL4;ANKZF1;ARTN;ASPH;ATF3;ATG14;ATXN1;B3GNT4;BBX;BCOR;BHLHE40;BNIP3;BNIP3L;CA9;CADM1;CAV1;CAVIN1;CCN1;CCN5;CCNG2;CD59;CEMIP;CITED2;CSGALNACT1;CSRP2;CXCR4;CYB5A;CYP1B1;DAAM1;DDIT4;DDR1;DPYSL2;DPYSL4;DSC2;DST;DTNA;DUSP1;ECE1;EFNA3;EGFR;EGLN1;EGLN3;EGR1;ELF3;ENO2;ERO1A;FAM13A;FAM162A;FAM216A;FLNB;FOS;FYN;GADD45B;GBE1;GDF15;GJA1;GLRX;GPR87;GPRC5A;GYS…
L50R	KYNG_RESPONSE_TO_H2O2	45/58	CCNA2;DNAJA1;UBE2J1;PLXNA1;EID1;DNAJB1;ZBTB7A;BAG4;RPL5;RPL31;CCNH;TRIM58;TSPAN4;PKIA;MPV17;CCND1;ANKRD1;RPL21;PRKCSH;TPT1;OAZ2;ATP6AP1;RAB36;MCAM;TCF3;PDIA3;RELA;PSMC4;CTSB;CDC34;COX6C;SERPINH1;GADD45A;DUT;IL10RB;HNRNPA1;RCC1;UNG;COMMD6;HCFC1R1;CTNNB1;CKMT2;CD59;TGFBR3;PTGER4	AEBP1;ANKRD1;ATP6AP1;ATP6V1C2;BAG4;C4BPA;CCNA2;CCND1;CCNH;CD59;CD68;CDC34;CFD;CKMT2;COMMD6;COX6C;CRYAB;CTNNB1;CTSB;CTSS;CUX1;DNAJA1;DNAJB1;DUT;EID1;ENG;FLOT2;GADD45A;GDF15;HCFC1R1;HMOX1;HNRNPA1;IL10RB;MCAM;MPV17;OAZ2;PDIA3;PFDN5;PKIA;PLXNA1;PPP1CA;PRKCSH;PSMC4;PTGER4;PTP4A3;RAB36;RCC1;RELA;RPL21;RPL31;RPL5;RPL7A;SELENOP;SERPINH1;SLC39A7;SRGN;TAP1;TCF3;TGFBR3;TPT1;TRIM58;TSPAN4;TUBA4A;UBE2J1;UNG;Z…
WT	KYNG_RESPONSE_TO_H2O2	42/58	CCNA2;DNAJA1;PLXNA1;UBE2J1;EID1;DNAJB1;BAG4;ZBTB7A;RPL31;RPL5;CCNH;TRIM58;PKIA;CCND1;TSPAN4;MPV17;TPT1;PRKCSH;RPL21;RAB36;OAZ2;ANKRD1;TCF3;ATP6AP1;PDIA3;PSMC4;HNRNPA1;COX6C;IL10RB;SERPINH1;MCAM;CKMT2;CDC34;UNG;RELA;DUT;HCFC1R1;CTSB;RCC1;GADD45A;CUX1;CTNNB1	AEBP1;ANKRD1;ATP6AP1;ATP6V1C2;BAG4;C4BPA;CCNA2;CCND1;CCNH;CD59;CD68;CDC34;CFD;CKMT2;COMMD6;COX6C;CRYAB;CTNNB1;CTSB;CTSS;CUX1;DNAJA1;DNAJB1;DUT;EID1;ENG;FLOT2;GADD45A;GDF15;HCFC1R1;HMOX1;HNRNPA1;IL10RB;MCAM;MPV17;OAZ2;PDIA3;PFDN5;PKIA;PLXNA1;PPP1CA;PRKCSH;PSMC4;PTGER4;PTP4A3;RAB36;RCC1;RELA;RPL21;RPL31;RPL5;RPL7A;SELENOP;SERPINH1;SLC39A7;SRGN;TAP1;TCF3;TGFBR3;TPT1;TRIM58;TSPAN4;TUBA4A;UBE2J1;UNG;Z…
L50R	REACTOME_MITOCHONDRIAL_PROTEIN_IMPORT	45/61	TOMM20;TIMM23;TOMM70;CHCHD3;TIMM10B;ACO2;CHCHD2;COX19;HSPD1;TOMM22;TIMM44;TOMM40;FXN;COA4;ATP5F1B;TIMM13;TIMM8A;BCS1L;ATP5F1A;SAMM50;TOMM5;SLC25A12;MTX1;TIMM17A;PMPCA;HSPA9;ATP5MC1;NDUFB8;CHCHD7;TOMM7;SLC25A4;GRPEL1;VDAC1;TIMM21;COA6;PMPCB;PITRM1;IDH3G;CS;CMC2;CHCHD5;SLC25A6;TIMM50;COQ2;TIMM17B	ACO2;ATP5F1A;ATP5F1B;ATP5MC1;BCS1L;CHCHD10;CHCHD2;CHCHD3;CHCHD4;CHCHD5;CHCHD7;CMC2;CMC4;COA4;COA6;COQ2;COX17;COX19;CS;CYC1;DNAJC19;FXN;GFER;GRPEL1;GRPEL2;HSCB;HSPA9;HSPD1;IDH3G;LDHD;MTX1;MTX2;NDUFB8;OTC;PAM16;PITRM1;PMPCA;PMPCB;SAMM50;SLC25A12;SLC25A13;SLC25A4;SLC25A6;TAFAZZIN;TIMM10;TIMM10B;TIMM13;TIMM17A;TIMM17B;TIMM21;TIMM22;TIMM23;TIMM44;TIMM50;TIMM8A;TIMM8B;TIMM9;TOMM20;TOMM22;TOMM40;TOMM5;T…
WT	REACTOME_MITOCHONDRIAL_PROTEIN_IMPORT	39/61	TOMM20;TIMM23;TOMM70;TIMM10B;HSPD1;COX19;ACO2;CHCHD3;CHCHD2;FXN;TOMM40;COA4;TOMM22;SLC25A12;TIMM44;TOMM5;TIMM8A;TIMM13;SAMM50;ATP5F1A;ATP5F1B;MTX1;CMC2;VDAC1;BCS1L;TIMM22;TOMM7;TIMM17A;HSPA9;PMPCB;IDH3G;GRPEL1;CHCHD5;TIMM21;PMPCA;ATP5MC1;CHCHD7;SLC25A4;NDUFB8	ACO2;ATP5F1A;ATP5F1B;ATP5MC1;BCS1L;CHCHD10;CHCHD2;CHCHD3;CHCHD4;CHCHD5;CHCHD7;CMC2;CMC4;COA4;COA6;COQ2;COX17;COX19;CS;CYC1;DNAJC19;FXN;GFER;GRPEL1;GRPEL2;HSCB;HSPA9;HSPD1;IDH3G;LDHD;MTX1;MTX2;NDUFB8;OTC;PAM16;PITRM1;PMPCA;PMPCB;SAMM50;SLC25A12;SLC25A13;SLC25A4;SLC25A6;TAFAZZIN;TIMM10;TIMM10B;TIMM13;TIMM17A;TIMM17B;TIMM21;TIMM22;TIMM23;TIMM44;TIMM50;TIMM8A;TIMM8B;TIMM9;TOMM20;TOMM22;TOMM40;TOMM5;T…
L50R	WEIGEL_OXIDATIVE_STRESS_BY_HNE_AND_H2O2	26/34	MARCKSL1;UBE2A;ERBB2;CSNK1G2;F2R;CDK9;ARHGDIA;TSC2;MYC;SPRY2;PAIP1;TANK;PHB1;FGFR1;HINT1;CDH2;GTF2B;GNB1;CTNNB1;ITGA7;NFE2L1;GNB2;SYP;CDKN2D;CDC25A;APC	APC;ARHGDIA;CCNT1;CCR1;CDC20;CDC25A;CDH2;CDK9;CDKN2D;CSNK1G2;CTNNB1;DDR2;ELK1;ERBB2;F2R;FECH;FGFR1;GNB1;GNB2;GTF2B;HGF;HINT1;IL18;ITGA7;JUN;MARCKSL1;MYBL2;MYC;NFE2L1;PAIP1;PHB1;SPRY2;SYP;TANK;TSC2;UBE2A
WT	WEIGEL_OXIDATIVE_STRESS_BY_HNE_AND_H2O2	23/34	MARCKSL1;UBE2A;CSNK1G2;F2R;ERBB2;CDK9;ARHGDIA;MYC;TSC2;SPRY2;PAIP1;FGFR1;TANK;GTF2B;PHB1;SYP;GNB1;NFE2L1;ITGA7;CTNNB1;CDH2;HINT1;GNB2	APC;ARHGDIA;CCNT1;CCR1;CDC20;CDC25A;CDH2;CDK9;CDKN2D;CSNK1G2;CTNNB1;DDR2;ELK1;ERBB2;F2R;FECH;FGFR1;GNB1;GNB2;GTF2B;HGF;HINT1;IL18;ITGA7;JUN;MARCKSL1;MYBL2;MYC;NFE2L1;PAIP1;PHB1;SPRY2;SYP;TANK;TSC2;UBE2A
Apoptosis
Enriched in [Condition]	Term	Matched genes/Set genes	Leading Edge Genes	Set Genes
L50R	REACTOME_CYTOCHROME_C_MEDIATED_APOPTOTIC_RESPONSE	12/13	MAPK1;CYCS;CARD8;UACA;AVEN;DIABLO;CASP9;MAPK3;CASP3;APIP;APAF1;XIAP	APAF1;APIP;AVEN;CARD8;CASP3;CASP7;CASP9;CYCS;DIABLO;MAPK1;MAPK3;UACA;XIAP
WT	REACTOME_CYTOCHROME_C_MEDIATED_APOPTOTIC_RESPONSE	10/13	MAPK1;CYCS;CARD8;AVEN;UACA;DIABLO;CASP3;CASP9;MAPK3;APIP	APAF1;APIP;AVEN;CARD8;CASP3;CASP7;CASP9;CYCS;DIABLO;MAPK1;MAPK3;UACA;XIAP
L50R	KEGG_MEDICUS_VARIANT_MUTATION_CAUSED_ABERRANT_ABETA_TO_MGLUR5_CA2_APOPTOTIC_PATHWAY	16/21	CYCS;GNAQ;ITPR2;SLC25A5;VDAC3;PLCB1;SLC25A4;VDAC1;PLCB3;PLCB4;SLC25A6;CASP9;CASP3;APP;ITPR1;VDAC2	APAF1;APP;CASP3;CASP9;CYCS;GNAQ;GRM5;ITPR1;ITPR2;ITPR3;MCU;PLCB1;PLCB2;PLCB3;PLCB4;SLC25A31;SLC25A4;SLC25A5;SLC25A6;VDAC1;VDAC2;VDAC3
WT	KEGG_MEDICUS_VARIANT_MUTATION_CAUSED_ABERRANT_ABETA_TO_MGLUR5_CA2_APOPTOTIC_PATHWAY	17/21	GNAQ;CYCS;ITPR2;SLC25A5;VDAC1;PLCB1;VDAC3;SLC25A4;ITPR1;CASP3;CASP9;PLCB3;ITPR3;SLC25A6;VDAC2;SLC25A31;PLCB4	APAF1;APP;CASP3;CASP9;CYCS;GNAQ;GRM5;ITPR1;ITPR2;ITPR3;MCU;PLCB1;PLCB2;PLCB3;PLCB4;SLC25A31;SLC25A4;SLC25A5;SLC25A6;VDAC1;VDAC2;VDAC3
L50R	KEGG_MEDICUS_VARIANT_MUTATION_CAUSED_ABERRANT_ABETA_TO_VGCC_CA2_APOPTOTIC_PATHWAY_N01006	9/10	CYCS;PPID;SLC25A5;VDAC3;SLC25A4;VDAC1;SLC25A6;APP;VDAC2	APP;CYCS;PPID;SLC25A31;SLC25A4;SLC25A5;SLC25A6;VDAC1;VDAC2;VDAC3
WT	KEGG_MEDICUS_VARIANT_MUTATION_CAUSED_ABERRANT_ABETA_TO_VGCC_CA2_APOPTOTIC_PATHWAY_N01006	9/10	CYCS;PPID;SLC25A5;VDAC1;VDAC3;SLC25A4;SLC25A6;VDAC2;SLC25A31	APP;CYCS;PPID;SLC25A31;SLC25A4;SLC25A5;SLC25A6;VDAC1;VDAC2;VDAC3
L50R	HAMAI_APOPTOSIS_VIA_TRAIL_DN	123/165	HOXB9;SLC1A5;CCDC85B;SOX4;GRWD1;ZNF629;COA7;TIMP3;FOXF2;POMK;UBIAD1;RPP25;ERBB2;FZD5;MEPCE;SLC5A6;PAGR1;MTA1;COL6A1;TMEM121;PARD6G;FZD9;TRAF4;HEYL;FOXB1;GSE1;LRRC14;POLR3E;ADRA2C;SLC27A5;TAOK2;MAGEE1;LIMD2;FOXD2;FZR1;SGSH;ARRB1;SSTR2;SCLY;SRD5A3;FBLN1;TMEM42;TWIST2;SH3D21;BLCAP;CMIP;ERF;CEP250;SLC39A4;PGAM2;TXNIP;TRIM16;BARX1;MAPK8IP2;KCNG1;CDC34;EMILIN1;CHMP1A;INF2;VCP;USE1;SHC1;SERPINB1;KMT5C;U…	ADA;ADRA2C;ALDOC;ANGPTL4;APOE;ARAP3;ARRB1;ASB2;ASPHD1;BARX1;BATF3;BCAS3;BCL3;BEGAIN;BLCAP;BRSK1;CACNA1E;CCDC85B;CCKBR;CCL19;CD19;CDC34;CDH2;CENPBD1P;CEP250;CFD;CHMP1A;CISH;CMIP;COA7;COL6A1;CPT1C;CXCR3;CYBA;DDAH2;DEF6;DHRS2;ECHDC3;EFNA1;EMILIN1;ERBB2;ERF;F12;FBLN1;FHOD1;FOXB1;FOXD2;FOXF2;FOXS1;FSTL3;FXYD5;FZD5;FZD9;FZR1;GALC;GDF15;GFOD1;GPR78;GRIN1;GRWD1;GSE1;GTPBP3;H1-10;H2AC8;H2BC3;HEYL;HIF1A;HL…
WT	HAMAI_APOPTOSIS_VIA_TRAIL_DN	120/165	HOXB9;SLC1A5;SOX4;GRWD1;COA7;CCDC85B;ZNF629;POMK;FOXF2;TIMP3;UBIAD1;RPP25;FZD5;SLC5A6;ERBB2;POLR3E;TMEM121;PARD6G;MTA1;FZD9;COL6A1;FOXB1;MEPCE;HEYL;GSE1;PAGR1;TRAF4;FOXD2;MAGEE1;SCLY;TAOK2;BARX1;LRRC14;SLC27A5;LIMD2;ADRA2C;TXNIP;SSTR2;SGSH;KCNG1;PGAM2;ARRB1;TWIST2;FBLN1;CEP250;BLCAP;FZR1;TMEM42;SRD5A3;INF2;CMIP;VCP;TAGLN2;SH3D21;MAPK8IP2;ERF;ISG15;TRIM16;CHMP1A;TERT;SLC39A4;SFRP1;EMILIN1;TRIM46;G…	ADA;ADRA2C;ALDOC;ANGPTL4;APOE;ARAP3;ARRB1;ASB2;ASPHD1;BARX1;BATF3;BCAS3;BCL3;BEGAIN;BLCAP;BRSK1;CACNA1E;CCDC85B;CCKBR;CCL19;CD19;CDC34;CDH2;CENPBD1P;CEP250;CFD;CHMP1A;CISH;CMIP;COA7;COL6A1;CPT1C;CXCR3;CYBA;DDAH2;DEF6;DHRS2;ECHDC3;EFNA1;EMILIN1;ERBB2;ERF;F12;FBLN1;FHOD1;FOXB1;FOXD2;FOXF2;FOXS1;FSTL3;FXYD5;FZD5;FZD9;FZR1;GALC;GDF15;GFOD1;GPR78;GRIN1;GRWD1;GSE1;GTPBP3;H1-10;H2AC8;H2BC3;HEYL;HIF1A;HL…
L50R	RASHI_RESPONSE_TO_IONIZING_RADIATION_1	26/35	PAFAH1B2;DUSP1;EGR1;DNAJC17;CCT3;VEGFA;ATF3;PLXNA2;LIN9;IER2;TIMM8A;S100A1;HNRNPLL;CWC15;WWP2;CDK4;WDR74;ADRB2;SERPINB6;G0S2;GADD45A;FOS;UTF1;H2AC21;GSDME;SEC23A	ADRB2;ATF3;CCDC186;CCT3;CDK4;COL15A1;CWC15;DNAJC17;DUSP1;EGR1;FOS;FOXQ1;G0S2;GADD45A;GSDME;H2AC21;HNRNPLL;HSD11B1;IER2;IER3;JUN;LIN9;PAFAH1B2;PLXNA2;S100A1;SEC23A;SERPINB6;SGK1;SLBP;SLC23A3;SLC2A1;TIMM8A;UTF1;VEGFA;WDR74;WNT4;WWP2;ZAP70;ZFP36
WT	RASHI_RESPONSE_TO_IONIZING_RADIATION_1	29/35	PAFAH1B2;DUSP1;CCT3;VEGFA;DNAJC17;EGR1;ATF3;PLXNA2;HNRNPLL;TIMM8A;IER2;SERPINB6;CDK4;LIN9;WDR74;WWP2;UTF1;ADRB2;S100A1;SLC2A1;GSDME;G0S2;CWC15;SEC23A;GADD45A;SLC23A3;H2AC21;FOS;ZFP36	ADRB2;ATF3;CCDC186;CCT3;CDK4;COL15A1;CWC15;DNAJC17;DUSP1;EGR1;FOS;FOXQ1;G0S2;GADD45A;GSDME;H2AC21;HNRNPLL;HSD11B1;IER2;IER3;JUN;LIN9;PAFAH1B2;PLXNA2;S100A1;SEC23A;SERPINB6;SGK1;SLBP;SLC23A3;SLC2A1;TIMM8A;UTF1;VEGFA;WDR74;WNT4;WWP2;ZAP70;ZFP36
