# Supplementary material for: Aberrant phase separation of two PKA RIβ neurological disorder mutants leads to mechanistically distinct signaling deficits
Source: Cell Rep. Author manuscript; Available in PMC 2025 Aug 21. (PMC12369641; doi:10.1016/j.celrep.2025.115797)
Supplement: 4 [file NIHMS2092663-supplement-4.xlsx]

## Sheet: Sheet1
Supplementary Table 3. Oligonucleotides used in this study (Related to STAR Methods).
Construct Name	Primer Name	Sequence (5’-3’)	Notes
RIβ-GFP2	pc PRKAR1A-EGFP_ F	CAGCTTCATCTCCCTCACCGTCGGATCCCCACCGGTCGCCACCA
	pc PRKAR1A-EGFP_R	GGCAGGCGGGCGGGGAGGCCATGGTGGCGGGTCTCCCTATAGTGAGT
	PRKAR1B_F	CACTATAGGGAGACCCGCCACCATGGCCTCCCCGCCCGCCTGCC
	PRKAR1B_R	TGGTGGCGACCGGTGGGGATCCGACGGTGAGGGAGATGAAGCTGTTGTAACGCTGA
pQTEV His-hRIβ	hRIβ_F	TTGTCGACTGCCTCCCCGCCC
	hRIβ_R	CGCAAGCTTTCAGACGGGTGAGGG
pcDNA3.1 RIβR335K-GFP2	R1b_R335K_F	ctgaaccggcccAAGgcggccactgtc	Modified codon in upper case
	R1b_R335K_R	gacagtggccgcCTTgggccggttcag	Modified codon in upper case
pcDNA3.1 RIβL50R-GFP2	R1b_L50R_F	catgaagttcCGCcgggagcacttcgagaag	Modified codon in upper case
	R1b_L50R_R	gaagtgctcccgGCGgaacttcatggggcgttc	Modified codon in upper case
pcDNA3.1 RIβR211K-GFP2	R1b_R211K_F	cggcacccccAAGgctgcgaccgtgaaag	Modified codon in upper case
	R1b_R211K_R	cggtcgcagcCTTgggggtgccgtagatg	Modified codon in upper case
pcDNA3.1 RIβE202A-GFP2, pcDNA3.1 RIβE202A/E326A-GFP2	R1b_E202A_F	ggcagcttcgggGCGctggcgctcatctac	Modified codon in upper case
	R1b_E202A_R	gtagatgagcgccagCGCcccgaagctgcc	Modified codon in upper case
pcDNA3.1 RIβE326A-GFP2, pcDNA3.1 RIβE202A/E326A-GFP2	R1b_E326A_F	ctacttcgggGCGattgcactgctgctgaac	Modified codon in upper case
	R1b_E326A_R	gcagcagtgcaatCGCcccgaagtagtcagag	Modified codon in upper case
pcDNA3.1 RIβR335W-GFP2	R1b_R335W_F	ctgaaccggcccTGGgcggccactgtc	Modified codon in upper case
	R1b_R335W_R	gacagtggccgcCCAgggccggttcag	Modified codon in upper case
pcDNA3.1 RIβR335W-mTagBFP2	mTagBFP_F	AGCAAGGGCGAGgagctgattaaggagaacatgc	Insert overlap in lower case
	RIb-mTagBFP_R	gttctccttaatcagctcCTCGCCCTTGCTCACCATGG	Insert overlap in lower case
	mTagBFP-BB_F	gcacaagcttaattaagaattctgcagatatcc
	mTagBFP2_R	cagaattcttaattaagcttgtgccccagtttgc
pcDNA3.1 RIβΔD/D+L-GFP2	R1b_dD/D+Linker_F	CCTCGGAGGAGTACGTCAGGAAGGTGATTCC
	R1b_dD/D+Linker_R	CACCTTCCTGACGTACTCCTCCGAGGGGCAGGC
pcDNA3.1 RIβΔD/D-GFP2	R1b_dD/D_F	CCTCGGAGGAGAACAGGCAGATTTTGGCGCGG
	R1b_dD/D_R	CAAAATCTGCCTGTTCTCCTCCGAGGGGCAGGC
pcDNA3.1 RIβΔLinker-GFP2	R1b_dLinker_F	CTGGAGAAGGAAGAATACGTCAGGAAGGTGATTC
	R1b_dLinker_R	CCTTCCTGACGTATTCTTCCTTCTCCAGCTTC
pcDNA3.1 RIβΔCNBs-GFP2	R1b_dCNBs(1-112)_F	GAGGACGCCGTGTCCGGATCCCCACCGGTCGC
	R1b_dCNBs(1-112)_R	CCGGTGGGGATCCGGACACGGCGTCCTCCTCGGTG
pcDNA3.1 RIβΔN3A-GFP2	R1b-dN3Aa-F	GGTGATTCCCAAGGACCCTGTCACTCACATCGCTGG
	R1b-dN3Aa-R	GATGTGAGTGACAGGGTCCTTGGGAATCACCTTCCTG
pcDNA3.1 RIβLinker-GFP2	R1b_(62-112)_F	GACCCGCCACCATGAACAGGCAGATTTTGGCGCGGC
	R1b_(62-112)_R	CGCCAAAATCTGCCTGTTCATGGTGGCGGGTCTCCCTATAG
pcDNA3.1 RIβD/D-GFP2	R1b_(12-61)_F	CGCGGCAAAAGTCAGGATCCCCACCGGTCGCCACC
	R1b_(12-61)_R	GACCGGTGGGGATCCTGACTTTTGCCGCGCCAAAATC
pcDNA3.1 RIβD/D-GFP2, pcDNA3.1 RIβLinker-GFP2	R1b_del(2-11)_F	GGAGACCCGCCACCATGGACGAGAGCCTGAAGGGC
	R1b_del(2-11)_R	CAGGCTCTCGTCCATGGTGGCGGGTCTCCCTATAG
pcDNA3.1 RIβ-V5	R1b-V5_R	GTAGAATCGAGACCGAGGAGAGGGTTAGGGATAGGCTTACCGGTGGCGACCGGTGGGGATC
	V5-BS_F	GGTAAGCCTATCCCTAACCCTCTCCTCGGTCTCGATTCTACGTAAGAATTCTGCAGATATCC
pcDNA3.1 RIβ-mRuby2 and variants	R1b-mRuby2_F	GGGCGAAGAGCTGATCAAGGAAAATATGCGTATG
	R1b-mRuby2_R	GCATATTTTCCTTGATCAGCTCTTCGCCCTTAGAC
pcDNA3.1 RIβ-G-Flamp1	GFlamp1_ins_F	CGGTCGCCACCggtatggctagcatgactggtg
	RIb_BB_R	tgctagccataccGGTGGCGACCGGTGGGGATCc
	GFlamp1_ins_pcBB_F	gcgagcgcttaagaattctgcagatatccagcac
	GFlamp1_ins_R	tctgcagaattcttaagcgctcgccgcagcgcc
RIβ-Rluc8 and variants	rLuc8_R1b-tail_F	CATCTCCCTCACCGTCAAGCTTGCGGTACCGCGG	Also used for L50R variant
	R1b_rLuc8_tail_R	GTACCGCAAGCTTGACGGTGAGGGAGATGAAGCTGTTG
	rLuc8_to_Vector_F	GAAGAACGAGCAGTAAGAATTCTGCAGATATC
	rLuc8_R	GATATCTGCAGAATTCTTACTGCTCGTTCTTC
pcDNA3.1 smAKAP-ExRai-AKAR2 and pcDNA3.1 smAKAPL2P2-ExRai-AKAR2	smAKAP-F	GCCACCGGATCCATGGGCTGCATGAAATCAAAG
	smAKAP-R	CATGCAGCCCATGGATCCGGTGGCGGCCGCAAGC
	smAKAP-FLAG-ExRai-AKAR2_F	CGGTCGCCACCATGCTGCGTCGCGCCACCCTGGTGG
	smAKAP-FLAG-ExRai-AKAR2_R	GCGCGACGCAGCATGGTGGCGACCGGTGGATCCC
	ExRai-AKAR2-cterm_F	GAACAAAGTTGATCGCTAGGAATTCTGCAGATATC
	ExRai-AKAR2-cterm_R	GATATCTGCAGAATTCCTAGCGATCAACTTTGTTC
pcDNA3.1 mRuby2	mRuby2_Cterm_F	ACGAGCTGTACAAGTAAAGCGGCCGCGTTT
	mRuby2_Cterm_R	CGCGGCCGCTTTACTTGTACAGCTCGTCCAT
	pc_mRuby2_alone_F	GAGACCCGCCACCATGGTGTCTAAGGGCGAAGAGC
	pc_mRuby2_alone_R	CCTTAGACACCATGGTGGCGGGTCTCCCTATAGTG
miscellaneous	SV40polyA-R	GGACAAACCACAACTAGAATGC
miscellaneous	bGHpolyA-PciI-R	GGTACATGTCCATAGAGCCCACCGCATCC
miscellaneous	CMV-F	GAGGTCTATATAAGCAGAGC
pEGFP-N1 RIb	RIb-HindIII-F	GTCCAAGCTTCACCATGGCCTCCCCGCCCGCCTG
pEGFP-N1 RIbL50R	RIb-L50R	cccgaacgccccatgaagttccGTcgGgagcacttcgagaagctggagaagg	Modified bases in uppercase
	RIb-L50R-complement	ccttctccagcttctcgaagtgctcCcgACggaacttcatggggcgttcggg	Modified bases in uppercase
pcLgBiT RIβ-V5-His6	LgBiT-XbaI-F	GGATTCTAGACACCATGGTCTTCACACTCGAAG
	GSlinker-XbaI-R	GAACTCTAGATCCGGATCCGGTACCCAAGCTTCCACCGCTCGAGCCTCCACCTCCG
pcSmBiT RIβ-FLAG	SmBiT-AgeI-F	CATGACCGGTCACCATGGTGACCGGCTACCGGC
	SmBiT-BsrGI-R	GTACTGTACAGAGCTCCACCGCTCGAGCCTCCA
pC1 RIβ-FLAG	RIb-HindIII-F	GTCCAAGCTTCACCATGGCCTCCCCGCCCGCCTG
	RIb-NotI-R	TTAAGCGGCCGCCGACGGTGAGGGAGATGAAGCTG
pcDNA3.1 H1-shRIb-5	shRIB5-R1	CGCAGATCTttccaaaaTGAGGAAACGCAAGATGTAccagtgttgagaggTACATCTTG	Outer nesting with below
	shRIB5-R2	ccagtgttgagaggTACATCTTGCGTTTCCTCAggggatctgtggtctcatacag	Inner nesting with above
	BamHI-H1-F	GGCCGCTCTAGAACTAGTGGATCCC	5’ of H1 promoter
pcDNA3.1 RIβ-V5-His6* sh5	RIb-sh5Res-AclI-F	ggcTCAacgTTGcGcAAgaGaAAaATGTAcgaggagttcctcagcaaggtctcc	RNAi resistance to sh5
	RIb-AclI,MfeI-R	gcgCAATTGAAcgtTGAgccCATAAGGATGCGCCGGTAGC
	pcDNA3-NdeI-F	GCCCACTTGGCAGTACATCAAGTG
pCMV AKAPnuc-tagBFP	SmAKAP-SV40NLS-NheI-F	GTAGCTAGCACCATGCCAAAAAAGAAGAGAAAGGTAAAATCAAAGCAAACTTTCCC
	SmAKAP-cMycNLS-AgeI-R	GTCACCGGTGGATCCAGTTTGACGCGTTTAGCAGCAGGCCGGGCCCGCGGTACCGTCG
RT-PCR primers	Primer Name	Sequence (5’-3’)	Notes
	DUSP1 (Forward)	GGATACGAAGCGTTTTCGGC
	DUSP1 (Reverse)	CCAGGTACAGAAAGGGCAGG
	NKRF (Forward)	TGCTGGGGTCTTTTATCGCT
	NKRF (Reverse)	GATGCACGTCCCCTACACTC
	GAPDH (Forward)	AATGGGCAGCCGTTAGGAAA
	GAPDH (Reverse)	GCGCCCAATACGACCAAATC
	SMURF2 (Forward)	CAAGCTGCGCCTGACAGTA
	SMURF2 (Reverse)	ACCGAGAAATCCAGCACCTT
	ATF4 (Forward)	ATGGGTTCTCCAGCGACAAG
	ATF4 (Reverse)	TCTGGCATGGTTTCCAGGTC
	COX8A (Forward)	CGCCAAGATCCATTCGTTGC
	COX8A (Reverse)	AGAACGGACCCCTTCACTCT
	SURF1 (Forward)	AGCGTCCTCAGGGTCTCC
	SURF1 (Reverse)	GGTTCAGCTTCCACTTCCGA
